# Supplementary material for: Applying landscape genomic tools to forest management and restoration of Hawaiian koa (Acacia koa) in a changing environment
Source: Evol Appl. 2017 Sep 6;11(2):231–42. doi: 10.1111/eva.12534 (PMC5775490; doi:10.1111/eva.12534)
Supplement: Supplementary file 2 [file EVA-11-231-s002.xlsx]

## Sheet: Sheet1
SampleID	SampleID_synonym	Island	SeedZonelong	SeedZone	GBS_Plate	Mean coverage depth of filtered SNPs (excludes sites with missing data; data set with all samples)	Missing loci (proportion of 11,001)	GPS_ID	Date_Time	Altitude_m	Collectors	Location	Species	Longitude	Latitude	Comments	VOLCANO	STRAT_CODE	AGE_GROUP	mean_RockAge_yr	log_RockAge	NAME_1	ROCK_TYPE	LITHOLOGY	VOLC_STAGE	COMPOSITIO	MUSYM	MUKEY	HELwater	RainAnn_mm	TempMin	TempMax	TempDew	BIOCLIM_01	BIOCLIM_02	BIOCLIM_03	BIOCLIM_04	BIOCLIM_05	BIOCLIM_06	BIOCLIM_07	BIOCLIM_08	BIOCLIM_09	BIOCLIM_10	BIOCLIM_11	BIOCLIM_12	BIOCLIM_13	BIOCLIM_14	BIOCLIM_15	BIOCLIM_16
H-001	AK01	Hawaii	Hawaii - windward	HW	1	12.4893	0.197964	1	2012-11-21	558.394	C. Liang, A. Yeh	Kaumana City (above), Dept of Water property	Acacia koa	-155.182	19.6894		mloa	217	5	4000	3.60206	Kau Basalt	Lava flows	Pahoehoe and aa	shield	Tholeiitic basalt	rKGD	468121	Potentially highly erodible land	5685.66	1481	2400	1591	193	92	73	1044	255	130	125	185	206	206	180	5627	662	324	23	1707
H-002	AK02	Hawaii	Hawaii - windward	HW	1	9.85996	0.410653	2	2012-11-21	558.089	C. Liang, A. Yeh	Kaumana City (above), Dept of Water property	Acacia koa	-155.182	19.6897		mloa	217	5	4000	3.60206	Kau Basalt	Lava flows	Pahoehoe and aa	shield	Tholeiitic basalt	rKGD	468121	Potentially highly erodible land	5685.66	1486	2404	1594	194	92	73	1071	256	130	126	186	207	207	180	5578	652	322	23	1689
H-003	AK03	Hawaii	Hawaii - windward	HW	1	7.951	0.519633	3	2012-11-21	561.442	C. Liang, A. Yeh	Kaumana City (above), Dept of Water property	Acacia koa	-155.182	19.6902		mloa	217	5	4000	3.60206	Kau Basalt	Lava flows	Pahoehoe and aa	shield	Tholeiitic basalt	rKGD	468121	Potentially highly erodible land	5685.66	1486	2404	1594	194	92	73	1071	256	130	126	186	207	207	180	5578	652	322	23	1689
H-004	AK04	Hawaii	Hawaii - windward	HW	1	12.2527	0.248137	4	2012-11-21	657.454	C. Liang, A. Yeh	Saddle Road MM 9-10	Acacia koa	-155.196	19.6891		mloa	209	1	135	2.13033	Kau Basalt	Lava flows	Pahoehoe and aa	shield	Tholeiitic basalt	rLW	468128	Not highly erodible land	5737.5	1436	2366	1552	189	93	73	1067	252	125	127	181	202	202	176	5746	653	325	23	1731
H-005	H-005	Hawaii	Hawaii - windward	HW	2	23.3775	0.140156	5	2012-11-21	658.978	C. Liang, A. Yeh	Saddle Road MM 9-10	Acacia koa	-155.196	19.6896		mloa	209	1	135	2.13033	Kau Basalt	Lava flows	Pahoehoe and aa	shield	Tholeiitic basalt	rLW	468128	Not highly erodible land	5737.5	1438	2367	1553	190	93	73	1049	252	126	126	181	202	202	176	5690	642	320	23	1711
H-009	H-09	Hawaii	Hawaii - windward	HW	5	16.9151	0.118433	9	2012-11-21	897.636	C. Liang, A. Yeh	Saddle Road MM 12	Acacia koa	-155.235	19.6999		mloa	209	1	160	2.20412	Kau Basalt	Lava flows	Pahoehoe and aa	shield	Tholeiitic basalt	rLW	468128	Not highly erodible land	6227.04	1304	2286	1418	179	98	74	1081	244	112	132	171	192	192	165	6547	727	376	22	1960
H-010	H-10	Hawaii	Hawaii - windward	HW	5	14.7005	0.206326	10	2012-11-21	898.55	C. Liang, A. Yeh	Saddle Road MM 12	Acacia koa	-155.235	19.6999		mloa	209	1	160	2.20412	Kau Basalt	Lava flows	Pahoehoe and aa	shield	Tholeiitic basalt	rLW	468128	Not highly erodible land	6227.04	1304	2286	1418	179	98	74	1081	244	112	132	171	192	192	165	6547	727	376	22	1960
H-011	H-11	Hawaii	Hawaii - windward	HW	5	16.7215	0.166697	11	2012-11-21	899.77	C. Liang, A. Yeh	Saddle Road MM 12 interior	Acacia koa	-155.235	19.7011		mloa	209	1	160	2.20412	Kau Basalt	Lava flows	Pahoehoe and aa	shield	Tholeiitic basalt	rLW	468128	Not highly erodible land	6227.04	1304	2286	1418	179	98	74	1081	244	112	132	171	192	192	165	6547	727	376	22	1960
H-012	H-12	Hawaii	Hawaii - windward	HW	5	14.4131	0.155608	12	2012-11-21	898.246	C. Liang, A. Yeh	Saddle Road MM 12 interior	Acacia koa	-155.235	19.7013		mloa	209	1	160	2.20412	Kau Basalt	Lava flows	Pahoehoe and aa	shield	Tholeiitic basalt	rKGD	468121	Potentially highly erodible land	6227.04	1304	2286	1418	179	98	74	1081	244	112	132	171	192	192	165	6547	727	376	22	1960
H-013	H-013	Hawaii	Hawaii - windward	HW	3	13.9572	0.19251	13	2012-11-21	943.051	C. Liang, A. Yeh	Saddle Road MM 12-13	Acacia koa	-155.242	19.6971		mloa	209	1	160	2.20412	Kau Basalt	Lava flows	Pahoehoe and aa	shield	Tholeiitic basalt	rLW	468128	Not highly erodible land	6260.95	1281	2268	1382	177	99	74	1105	243	110	133	169	190	190	163	6750	749	395	21	2016
H-014	H-014	Hawaii	Hawaii - windward	HW	3	11.9372	0.233139	14	2012-11-21	940.918	C. Liang, A. Yeh	Saddle Road MM 12-13	Acacia koa	-155.241	19.6977		mloa	209	1	160	2.20412	Kau Basalt	Lava flows	Pahoehoe and aa	shield	Tholeiitic basalt	rLW	468128	Not highly erodible land	6264.93	1281	2268	1382	177	99	74	1105	243	110	133	169	190	190	163	6750	749	395	21	2016
H-015	H-015	Hawaii	Hawaii - windward	HW	3	16.2008	0.227322	15	2012-11-21	936.65	C. Liang, A. Yeh	Saddle Road MM 12-13	Acacia koa	-155.24	19.6982		mloa	209	1	160	2.20412	Kau Basalt	Lava flows	Pahoehoe and aa	shield	Tholeiitic basalt	rLW	468128	Not highly erodible land	6264.93	1279	2271	1383	177	99	74	1087	243	110	133	169	190	190	163	6744	748	395	21	2014
H-016	AK16	Hawaii	Hawaii - windward	HW	1	11.2566	0.288402	16	2012-11-21	1697.43	C. Liang, A. Yeh	Saddle Road MM 21, Kipuka 21	Acacia koa	-155.367	19.6708		mloa	209	1	135	2.13033	Kau Basalt	Lava flows	Pahoehoe and aa	shield	Tholeiitic basalt	rLV	468127	Not highly erodible land	2316.35	905	1998	798	144	109	74	1196	217	70	147	132	151	159	129	2394	282	120	28	748
H-017	AK17	Hawaii	Hawaii - windward	HW	1	8.60075	0.493456	17	2012-11-21	1699.26	C. Liang, A. Yeh	Saddle Road MM 21, Kipuka 21	Acacia koa	-155.367	19.6708		mloa	209	1	135	2.13033	Kau Basalt	Lava flows	Pahoehoe and aa	shield	Tholeiitic basalt	rLV	468127	Not highly erodible land	2316.35	905	1998	798	144	109	74	1196	217	70	147	132	151	159	129	2394	282	120	28	748
H-018	AK18	Hawaii	Hawaii - windward	HW	1	14.3813	0.210144	18	2012-11-21	1701.39	C. Liang, A. Yeh	Saddle Road MM 21, Kipuka 21	Acacia koa	-155.367	19.6708		mloa	209	1	135	2.13033	Kau Basalt	Lava flows	Pahoehoe and aa	shield	Tholeiitic basalt	rLV	468127	Not highly erodible land	2316.35	905	1998	798	144	109	74	1196	217	70	147	132	151	159	129	2394	282	120	28	748
H-019	H-019	Hawaii	Hawaii - koa'ia population	HK	2	13.2656	0.300854	19	2012-11-21	1049.73	C. Liang, A. Yeh	Acacia koaia; Hwy 250/Kohala Mountain Road MM 6.5	Acacia koaia	-155.746	20.0565		koha	510	10	380000	5.57978	Pololu Volcanics	Lava flows	Pahoehoe and aa	postsh	Alkalic and tholeiitic basalt	WMC	468108	Potentially highly erodible land	1409.08	1116	2248	1317	168	113	74	1164	241	89	152	152	182	182	152	1870	228	84	25	580
H-020	AK20	Hawaii	Hawaii - koa'ia population	HK	1	14.5318	0.247319	20	2012-11-21	1047.9	C. Liang, A. Yeh	Acacia koaia; Hwy 250/Kohala Mountain Road MM 6.5	Acacia koaia	-155.746	20.0564		koha	510	10	380000	5.57978	Pololu Volcanics	Lava flows	Pahoehoe and aa	postsh	Alkalic and tholeiitic basalt	WMC	468108	Potentially highly erodible land	1409.08	1116	2248	1317	168	113	74	1164	241	89	152	152	182	182	152	1870	228	84	25	580
H-021	AK21	Hawaii	Hawaii - koa'ia population	HK	1	13.2947	0.250863	21	2012-11-21	1049.43	C. Liang, A. Yeh	Acacia koaia; Hwy 250/Kohala Mountain Road MM 6.5	Acacia koaia	-155.746	20.0567		koha	510	10	380000	5.57978	Pololu Volcanics	Lava flows	Pahoehoe and aa	postsh	Alkalic and tholeiitic basalt	WMC	468108	Potentially highly erodible land	1409.08	1116	2248	1317	168	113	74	1164	241	89	152	152	182	182	152	1870	228	84	25	580
H-022	AK22	Hawaii	Hawaii - koa'ia population	HK	1	11.9215	0.300945	22	2012-11-21	1003.71	C. Liang, A. Yeh	Acacia koaia; Hwy 250/Kohala Mountain Road MM 5-6, Koaia Tree Sanctuary	Acacia koaia	-155.737	20.0481		koha	510	10	380000	5.57978	Pololu Volcanics	Lava flows	Pahoehoe and aa	postsh	Alkalic and tholeiitic basalt	WMC	468108	Potentially highly erodible land	1353.23	1147	2268	1334	170	112	74	1179	243	92	151	154	184	184	154	1604	193	70	25	505
H-023	AK23	Hawaii	Hawaii - koa'ia population	HK	1	10.8237	0.301582	23	2012-11-21	1005.23	C. Liang, A. Yeh	Acacia koaia; Hwy 250/Kohala Mountain Road MM 5-6, Koaia Tree Sanctuary	Acacia koaia	-155.737	20.0482		koha	510	10	380000	5.57978	Pololu Volcanics	Lava flows	Pahoehoe and aa	postsh	Alkalic and tholeiitic basalt	WMC	468108	Potentially highly erodible land	1353.23	1147	2268	1334	170	112	74	1179	243	92	151	154	184	184	154	1604	193	70	25	505
H-024	H-024	Hawaii	Hawaii - koa'ia population	HK	2	14.5048	0.21178	24	2012-11-21	1003.1	C. Liang, A. Yeh	Acacia koaia; Hwy 250/Kohala Mountain Road MM 5-6, Koaia Tree Sanctuary	Acacia koaia	-155.737	20.0483		koha	510	10	380000	5.57978	Pololu Volcanics	Lava flows	Pahoehoe and aa	postsh	Alkalic and tholeiitic basalt	WMC	468108	Potentially highly erodible land	1416.01	1147	2268	1334	170	112	74	1179	243	92	151	154	184	184	154	1604	193	70	25	505
H-025	H-025	Hawaii	Hawaii - windward	HW	3	13.2376	0.285675	25	2012-11-21	2005.28	C. Liang, A. Yeh	Saddle Road Puu MM 28, Huluhulu Native Tree Sanctuary	Acacia koa	-155.465	19.6876		mloa	209	1	80	1.90309	Kau Basalt	Lava flows	Pahoehoe and aa	shield	Tholeiitic basalt	rLW	468128	Not highly erodible land	1033.53	760	1894	287	132	114	75	1250	208	56	152	119	140	147	116	1123	158	47	28	352
H-026	H-026	Hawaii	Hawaii - windward	HW	3	17.8109	0.154699	26	2012-11-21	2007.72	C. Liang, A. Yeh	Saddle Road Puu MM 28, Huluhulu Native Tree Sanctuary	Acacia koa	-155.465	19.6878		mloa	209	1	80	1.90309	Kau Basalt	Lava flows	Pahoehoe and aa	shield	Tholeiitic basalt	rCL	468113	Potentially highly erodible land	1033.53	760	1894	287	132	114	75	1250	208	56	152	119	140	147	116	1123	158	47	28	352
H-027	H-027	Hawaii	Hawaii - windward	HW	3	17.0666	0.231412	27	2012-11-21	2009.85	C. Liang, A. Yeh	Saddle Road Puu MM 28, Huluhulu Native Tree Sanctuary	Acacia koa	-155.465	19.6879		mloa	209	1	80	1.90309	Kau Basalt	Lava flows	Pahoehoe and aa	shield	Tholeiitic basalt	rLW	468128	Not highly erodible land	1033.53	760	1894	287	132	114	75	1250	208	56	152	119	140	147	116	1123	158	47	28	352
H-028	H-028	Hawaii	Hawaii - windward	HW	7	9.41612	0.554626	28	2012-11-21	1983.94	C. Liang, A. Yeh	Saddle Road MM 26-27	Acacia koa	-155.446	19.6868		mloa	212	4	2250	3.35218	Kau Basalt	Lava flows	Pahoehoe and aa	shield	Tholeiitic basalt	rLV	468127	Not highly erodible land	1265.99	771	1899	376	133	113	75	1230	208	58	150	120	141	148	118	1378	197	59	28	438
H-029	H-029	Hawaii	Hawaii - windward	HW	7	8.6541	0.618978	29	2012-11-21	1982.72	C. Liang, A. Yeh	Saddle Road MM 26-27	Acacia koa	-155.446	19.6869		mloa	212	4	2250	3.35218	Kau Basalt	Lava flows	Pahoehoe and aa	shield	Tholeiitic basalt	rLV	468127	Not highly erodible land	1265.99	771	1899	376	133	113	75	1230	208	58	150	120	141	148	118	1378	197	59	28	438
H-030	H-030	Hawaii	Hawaii - windward	HW	7	9.47883	0.652245	30	2012-11-21	1982.72	C. Liang, A. Yeh	Saddle Road MM 26-27	Acacia koa	-155.445	19.6872		mloa	212	4	2250	3.35218	Kau Basalt	Lava flows	Pahoehoe and aa	shield	Tholeiitic basalt	rLV	468127	Not highly erodible land	1265.99	771	1899	376	133	113	75	1230	208	58	150	120	141	148	118	1378	197	59	28	438
H-031	H-031	Hawaii	Hawaii - windward	HW	6	32.2196	0.281494	31	2012-11-21	1965.35	C. Liang, A. Yeh	Saddle Road MM26	Acacia koa	-155.436	19.6853		mloa	209	1	80	1.90309	Kau Basalt	Lava flows	Pahoehoe and aa	shield	Tholeiitic basalt	rLW	468128	Not highly erodible land	1428.79	776	1905	409	133	113	74	1243	209	58	151	121	141	149	118	1537	221	67	29	490
H-032	H-032	Hawaii	Hawaii - windward	HW	6	25.1124	0.18742	32	2012-11-21	1965.66	C. Liang, A. Yeh	Saddle Road MM26	Acacia koa	-155.437	19.6852		mloa	209	1	80	1.90309	Kau Basalt	Lava flows	Pahoehoe and aa	shield	Tholeiitic basalt	rLW	468128	Not highly erodible land	1428.79	776	1905	409	133	113	74	1243	209	58	151	121	141	149	118	1537	221	67	29	490
H-033	H-033	Hawaii	Hawaii - windward	HW	6	28.9701	0.188511	33	2012-11-21	1966.57	C. Liang, A. Yeh	Saddle Road MM26	Acacia koa	-155.437	19.6849		mloa	209	1	80	1.90309	Kau Basalt	Lava flows	Pahoehoe and aa	shield	Tholeiitic basalt	rLV	468127	Not highly erodible land	1428.79	776	1905	409	133	113	74	1243	209	58	151	121	141	149	118	1537	221	67	29	490
H-034	H-034	Hawaii	Hawaii - windward	HW	6	21.8174	0.208598	34	2012-11-21	639.166	C. Liang, A. Yeh	Saddle Rd MM 7-8	Acacia koa	-155.18	19.6814		mloa	209	1	135	2.13033	Kau Basalt	Lava flows	Pahoehoe and aa	shield	Tholeiitic basalt	rLW	468128	Not highly erodible land	5694.09	1494	2414	1607	195	92	73	1071	257	131	126	182	208	208	181	5635	673	323	22	1715
H-035	H-035	Hawaii	Hawaii - windward	HW	7	7.97211	0.732776	35	2012-11-21	615.696	C. Liang, A. Yeh	Kaumana City (above), Nolemana St x Opalipali St	Acacia koa	-155.178	19.6845		mloa	218	6	8000	3.90309	Kau Basalt	Lava flows	Pahoehoe and aa	shield	Tholeiitic basalt	rKGD	468121	Potentially highly erodible land	5667.35	1494	2414	1607	195	92	73	1071	257	131	126	182	208	208	181	5635	673	323	22	1715
H-040	H-040	Hawaii	Hawaii - windward	HW	6	34.0595	0.479822	40	2012-11-21	551.078	C. Liang, A. Yeh	Saddle Road MM 6-7	Acacia koa	-155.168	19.6808		mloa	209	1	135	2.13033	Kau Basalt	Lava flows	Pahoehoe and aa	shield	Tholeiitic basalt	rLW	468128	Not highly erodible land	5567.35	1533	2447	1643	198	91	72	1046	260	135	125	186	203	211	185	5517	667	313	22	1685
H-041	H-041	Hawaii	Hawaii - windward	HW	6	34.3127	0.324486	41	2012-11-21	538.582	C. Liang, A. Yeh	Saddle Road MM 6-7	Acacia koa	-155.166	19.679		mloa	209	1	135	2.13033	Kau Basalt	Lava flows	Pahoehoe and aa	shield	Tholeiitic basalt	rLW	468128	Not highly erodible land	5538.81	1533	2447	1643	198	91	72	1046	260	135	125	186	203	211	185	5517	667	313	22	1685
H-042	H-042	Hawaii	Hawaii - windward	HW	3	19.9341	0.147428	42	2012-11-21	351.13	C. Liang, A. Yeh	Kaumana Elementary School	Acacia koa	-155.135	19.6872		mloa	601	7	20500	4.31175	Tephra deposits	Ash	Tephra fallout and reworked ash	shield	Tholeiitic basalt	KaC	468043	Potentially highly erodible land	4835.49	1670	2574	1744	211	90	73	1056	272	149	123	204	216	224	198	4680	505	263	19	1355
H-043	H-043	Hawaii	Hawaii - windward	HW	3	17.2094	0.144519	43	2012-11-21	349.91	C. Liang, A. Yeh	Kaumana Elementary School	Acacia koa	-155.135	19.6872		mloa	601	7	20500	4.31175	Tephra deposits	Ash	Tephra fallout and reworked ash	shield	Tholeiitic basalt	KaC	468043	Potentially highly erodible land	4835.49	1670	2574	1744	211	90	73	1056	272	149	123	204	216	224	198	4680	505	263	19	1355
H-044	H-044	Hawaii	Hawaii - south slope Mauna Loa	HSM	2	15.4832	0.341029	44	2012-11-30	1075.03	C. Liang, A. Yeh	Volcano, Hwy 11 x Nahelenani Road	Acacia koa	-155.217	19.4402		kila	107	2	580	2.76343	Puna Basalt	Lava flows	Pahoehoe and aa	shield	Tholeiitic basalt	rKGD	468121	Potentially highly erodible land	3686.74	1227	2157	1338	169	93	72	1145	233	104	129	161	182	183	154	3900	437	206	23	1181
H-045	H-045	Hawaii	Hawaii - south slope Mauna Loa	HSM	2	19.2947	0.158608	45	2012-11-30	1074.42	C. Liang, A. Yeh	Volcano, Hwy 11 x Nahelenani Road	Acacia koa	-155.217	19.4402		kila	107	2	580	2.76343	Puna Basalt	Lava flows	Pahoehoe and aa	shield	Tholeiitic basalt	rKGD	468121	Potentially highly erodible land	3686.74	1227	2157	1338	169	93	72	1145	233	104	129	161	182	183	154	3900	437	206	23	1181
H-046	H-046	Hawaii	Hawaii - south slope Mauna Loa	HSM	2	20.4791	0.172969	46	2012-11-30	1105.81	C. Liang, A. Yeh	Volcano, Hwy 11 x Nahelenani Road	Acacia koa	-155.217	19.4403		kila	107	2	580	2.76343	Puna Basalt	Lava flows	Pahoehoe and aa	shield	Tholeiitic basalt	rKGD	468121	Potentially highly erodible land	3686.74	1227	2157	1338	169	93	72	1145	233	104	129	161	182	183	154	3900	437	206	23	1181
H-047	H-047	Hawaii	Hawaii - south slope Mauna Loa	HSM	6	15.9267	0.387293	47	2012-11-30	1146.05	C. Liang, A. Yeh	Volcano, Volcano Rd True Value store (new location)	Acacia koa	-155.234	19.4298		kila	107	2	580	2.76343	Puna Basalt	Lava flows	Pahoehoe and aa	shield	Tholeiitic basalt	rPHB	468134	Highly erodible land	3166.76	1187	2118	1294	165	93	71	1157	230	100	130	157	176	179	150	2790	337	135	28	918
H-048	H-048	Hawaii	Hawaii - south slope Mauna Loa	HSM	6	16.73	0.171514	48	2012-11-30	1168.6	C. Liang, A. Yeh	Volcano, Haunani Rd	Acacia koa	-155.24	19.4377		kila	114	2	575	2.75967	Puna Basalt	Lava flows	Pahoehoe and aa	shield	Tholeiitic basalt	rMUB	468130	Potentially highly erodible land	3107.69	1173	2106	1280	163	93	72	1161	228	99	129	155	175	178	149	2704	335	125	30	911
H-049	H-049	Hawaii	Hawaii - south slope Mauna Loa	HSM	6	21.6783	0.141792	49	2012-11-30	1169.82	C. Liang, A. Yeh	Volcano, Haunani Rd	Acacia koa	-155.24	19.4379		kila	114	2	575	2.75967	Puna Basalt	Lava flows	Pahoehoe and aa	shield	Tholeiitic basalt	rMUB	468130	Potentially highly erodible land	3107.69	1173	2106	1280	163	93	72	1161	228	99	129	155	175	178	149	2704	335	125	30	911
H-053	H-053	Hawaii	Hawaii - south slope Mauna Loa	HSM	7/8	11.5784	0.282585	53	2012-11-30	1305.15	C. Liang, A. Yeh	Volcano, Amaumau Rd across from Puu Makaala NAR	Acacia koa	-155.268	19.4825		mloa	218	6	8000	3.90309	Kau Basalt	Lava flows	Pahoehoe and aa	shield	Tholeiitic basalt	PPC	468086	Potentially highly erodible land	2668.39	1107	2053	1154	157	95	72	1181	223	92	131	149	169	172	143	2369	305	97	33	818
H-054	H-054	Hawaii	Hawaii - south slope Mauna Loa	HSM	7/8	16.2916	0.157426	54	2012-11-30	1282.6	C. Liang, A. Yeh	Volcano, Amaumau Rd	Acacia koa	-155.263	19.4752		mloa	218	6	8000	3.90309	Kau Basalt	Lava flows	Pahoehoe and aa	shield	Tholeiitic basalt	PPC	468086	Potentially highly erodible land	2739.33	1125	2065	1191	159	94	72	1164	224	94	130	150	170	173	144	2454	314	104	33	845
H-055	H-055	Hawaii	Hawaii - south slope Mauna Loa	HSM	7/8	14.0491	0.18224	55	2012-11-30	1281.68	C. Liang, A. Yeh	Volcano, Amaumau Rd	Acacia koa	-155.263	19.4752		mloa	218	6	8000	3.90309	Kau Basalt	Lava flows	Pahoehoe and aa	shield	Tholeiitic basalt	PPC	468086	Potentially highly erodible land	2739.33	1125	2065	1191	159	94	72	1164	224	94	130	150	170	173	144	2454	314	104	33	845
H-056	H-56	Hawaii	Hawaii - south slope Mauna Loa	HSM	5	35.6001	0.0725323	56	2012-11-30	1223.47	C. Liang, A. Yeh	Volcano, Amaumau Rd x Wright Rd (pasture)	Acacia koa	-155.256	19.4626		mloa	218	6	8000	3.90309	Kau Basalt	Lava flows	Pahoehoe and aa	shield	Tholeiitic basalt	PPC	468086	Potentially highly erodible land	2844.92	1156	2091	1254	161	94	72	1154	227	97	130	153	173	176	147	2613	329	116	32	889
H-057	H-57	Hawaii	Hawaii - south slope Mauna Loa	HSM	5	32.9133	0.0811671	57	2012-11-30	1189.33	C. Liang, A. Yeh	Volcano, Kalanikoa Rd	Acacia koa	-155.239	19.4274		kila	114	2	575	2.75967	Puna Basalt	Lava flows	Pahoehoe and aa	shield	Tholeiitic basalt	rMUB	468130	Potentially highly erodible land	3076.08	1182	2113	1288	164	93	72	1167	229	100	129	156	176	179	150	2697	333	126	30	906
H-058	H-58	Hawaii	Hawaii - south slope Mauna Loa	HSM	5	25.2854	0.124068	58	2012-11-30	1187.5	C. Liang, A. Yeh	Volcano, Kalanikoa Rd	Acacia koa	-155.239	19.4267		kila	114	2	575	2.75967	Puna Basalt	Lava flows	Pahoehoe and aa	shield	Tholeiitic basalt	rMUB	468130	Potentially highly erodible land	3040.33	1179	2110	1285	164	93	72	1160	229	100	129	156	176	179	150	2648	329	123	30	896
H-059	H-059	Hawaii	Hawaii - south slope Mauna Loa	HSM	6	26.165	0.18233	59	2012-11-30	1196.64	C. Liang, A. Yeh	Volcano, Hwy 11 x Volcano Rd by school	Acacia koa	-155.242	19.4231		kila	107	2	580	2.76343	Puna Basalt	Lava flows	Pahoehoe and aa	shield	Tholeiitic basalt	rMUB	468130	Potentially highly erodible land	2937.11	1171	2104	1277	163	93	72	1167	228	99	129	155	175	178	149	2585	327	117	31	891
H-060	H-060	Hawaii	Hawaii - south slope Mauna Loa	HSM	6	16.1524	0.191056	60	2012-11-30	1196.64	C. Liang, A. Yeh	Volcano, Hwy 11 x Volcano Rd by school	Acacia koa	-155.242	19.4231		kila	107	2	580	2.76343	Puna Basalt	Lava flows	Pahoehoe and aa	shield	Tholeiitic basalt	rMUB	468130	Potentially highly erodible land	2884.1	1171	2104	1277	163	93	72	1167	228	99	129	155	175	178	149	2585	327	117	31	891
H-061	AK61	Hawaii	Hawaii - south slope Mauna Loa	HSM	1	10.8705	0.290674	61	2012-11-30	1196.64	C. Liang, A. Yeh	Volcano, Hwy 11 x Volcano Rd by school	Acacia koa	-155.242	19.4231		kila	107	2	580	2.76343	Puna Basalt	Lava flows	Pahoehoe and aa	shield	Tholeiitic basalt	rMUB	468130	Potentially highly erodible land	2884.1	1171	2104	1277	163	93	72	1167	228	99	129	155	175	178	149	2585	327	117	31	891
H-062	AK62	Hawaii	Hawaii - south slope Mauna Loa	HSM	1	10.6839	0.314125	62	2012-11-30	1201.22	C. Liang, A. Yeh	Volcanoes National Park, research buildings area	Acacia koa	-155.249	19.419		kila	107	2	580	2.76343	Puna Basalt	Lava flows	Pahoehoe and aa	shield	Tholeiitic basalt	rMUB	468130	Potentially highly erodible land	2600.14	1166	2099	1268	162	93	71	1162	228	98	130	154	174	177	148	2429	319	105	34	864
H-063	AK63	Hawaii	Hawaii - south slope Mauna Loa	HSM	1	9.31937	0.416288	63	2012-11-30	1199.08	C. Liang, A. Yeh	Volcanoes National Park, research buildings area	Acacia koa	-155.25	19.419		kila	107	2	580	2.76343	Puna Basalt	Lava flows	Pahoehoe and aa	shield	Tholeiitic basalt	rMUB	468130	Potentially highly erodible land	2600.14	1166	2099	1268	162	93	71	1162	228	98	130	154	174	177	148	2429	319	105	34	864
H-064	AK64	Hawaii	Hawaii - south slope Mauna Loa	HSM	1	12.4005	0.308308	64	2012-11-30	1198.78	C. Liang, A. Yeh	Volcanoes National Park, research buildings area	Acacia koa	-155.25	19.419		kila	114	2	575	2.75967	Puna Basalt	Lava flows	Pahoehoe and aa	shield	Tholeiitic basalt	rMUB	468130	Potentially highly erodible land	2600.14	1166	2099	1268	162	93	71	1162	228	98	130	154	174	177	148	2429	319	105	34	864
H-065	H-065	Hawaii	Hawaii - south slope Mauna Loa	HSM	2	13.3871	0.24641	65	2012-11-30	1242.06	C. Liang, A. Yeh	Mauna Loa Rd 1, bottom	Acacia koa	-155.292	19.4313		kila	114	2	575	2.75967	Puna Basalt	Lava flows	Pahoehoe and aa	shield	Tholeiitic basalt	HHC	468004	Highly erodible land	1840.52	1146	2083	1223	161	94	72	1166	226	96	130	153	172	175	146	1928	266	72	39	721
H-066	H-066	Hawaii	Hawaii - south slope Mauna Loa	HSM	2	16.0055	0.176241	66	2012-11-30	1242.06	C. Liang, A. Yeh	Mauna Loa Rd 1, bottom	Acacia koa	-155.292	19.4312		kila	114	2	575	2.75967	Puna Basalt	Lava flows	Pahoehoe and aa	shield	Tholeiitic basalt	HHC	468004	Highly erodible land	1840.52	1147	2084	1229	161	94	72	1181	226	96	130	153	173	176	146	1916	265	72	40	723
H-067	H-067	Hawaii	Hawaii - south slope Mauna Loa	HSM	2	22.0158	0.10489	67	2012-11-30	1242.97	C. Liang, A. Yeh	Mauna Loa Rd 1, bottom	Acacia koa	-155.292	19.4312		kila	114	2	575	2.75967	Puna Basalt	Lava flows	Pahoehoe and aa	shield	Tholeiitic basalt	HHC	468004	Highly erodible land	1840.52	1147	2084	1229	161	94	72	1181	226	96	130	153	173	176	146	1916	265	72	40	723
H-068	H-68	Hawaii	Hawaii - south slope Mauna Loa	HSM	5	17.6788	0.186966	68	2012-11-30	1269.19	C. Liang, A. Yeh	Mauna Loa Rd 2, close to Kipuka Ki	Acacia koa	-155.308	19.4408		mloa	120	4	2250	3.35218	Puna Basalt	Ash	Coarse to fine-grained fallout deposits	shield	Tholeiitic basalt	HDD	468002	Highly erodible land	1868.76	1122	2065	1147	159	94	71	1180	225	94	131	150	171	174	144	1998	281	69	40	761
H-069	H-069	Hawaii	Hawaii - south slope Mauna Loa	HSM	6	25.5876	0.209962	69	2012-11-30	1269.8	C. Liang, A. Yeh	Mauna Loa Rd 2, close to Kipuka Ki	Acacia koa	-155.308	19.4408		mloa	120	4	2250	3.35218	Puna Basalt	Ash	Coarse to fine-grained fallout deposits	shield	Tholeiitic basalt	HDD	468002	Highly erodible land	1868.76	1122	2065	1147	159	94	71	1180	225	94	131	150	171	174	144	1998	281	69	40	761
H-071	H-071	Hawaii	Hawaii - south slope Mauna Loa	HSM	6	22.399	0.151063	71	2012-11-30	1317.04	C. Liang, A. Yeh	Mauna Loa Rd 3, Kipuka Ki (downed tree)	Acacia koa	-155.316	19.443		mloa	210	2	475	2.67669	Kau Basalt	Lava flows	Pahoehoe and aa	shield	Tholeiitic basalt	rLV	468127	Not highly erodible land	1882.71	1109	2059	1119	158	95	72	1180	224	93	131	150	170	173	143	2102	297	71	41	806
H-072	H-072	Hawaii	Hawaii - south slope Mauna Loa	HSM	6	21.0138	0.136248	72	2012-11-30	1316.74	C. Liang, A. Yeh	Mauna Loa Rd 3, Kipuka Ki (downed tree)	Acacia koa	-155.316	19.443		mloa	210	2	475	2.67669	Kau Basalt	Lava flows	Pahoehoe and aa	shield	Tholeiitic basalt	rLV	468127	Not highly erodible land	1862	1109	2059	1119	158	95	72	1180	224	93	131	150	170	173	143	2102	297	71	41	806
H-073	H-073	Hawaii	Hawaii - south slope Mauna Loa	HSM	6	24.2008	0.149518	73	2012-11-30	1323.14	C. Liang, A. Yeh	Mauna Loa Rd 3, Kipuka Ki (downed tree)	Acacia koa	-155.316	19.4434		mloa	210	2	475	2.67669	Kau Basalt	Lava flows	Pahoehoe and aa	shield	Tholeiitic basalt	rLV	468127	Not highly erodible land	1882.71	1109	2059	1119	158	95	72	1180	224	93	131	150	170	173	143	2102	297	71	41	806
H-077	H-077	Hawaii	Hawaii - south slope Mauna Loa	HSM	7	13.2765	0.254317	77	2012-11-30	1458.77	C. Liang, A. Yeh	Mauna Loa Rd 5	Acacia koa	-155.336	19.4517		mloa	218	6	8000	3.90309	Kau Basalt	Lava flows	Pahoehoe and aa	shield	Tholeiitic basalt	HDD	468002	Highly erodible land	1889.23	1036	2014	1001	152	98	72	1194	220	85	135	143	158	167	137	2307	302	86	36	812
H-078	H-078	Hawaii	Hawaii - south slope Mauna Loa	HSM	7	10.0792	0.389838	78	2012-11-30	1458.77	C. Liang, A. Yeh	Mauna Loa Rd 5	Acacia koa	-155.336	19.4516		mloa	218	6	8000	3.90309	Kau Basalt	Lava flows	Pahoehoe and aa	shield	Tholeiitic basalt	HDD	468002	Highly erodible land	1889.23	1036	2014	1001	152	98	72	1194	220	85	135	143	158	167	137	2307	302	86	36	812
H-079	H-079	Hawaii	Hawaii - south slope Mauna Loa	HSM	7	9.4231	0.442738	79	2012-11-30	1459.69	C. Liang, A. Yeh	Mauna Loa Rd 5	Acacia koa	-155.336	19.4517		mloa	218	6	8000	3.90309	Kau Basalt	Lava flows	Pahoehoe and aa	shield	Tholeiitic basalt	HDD	468002	Highly erodible land	1889.23	1036	2014	1001	152	98	72	1194	220	85	135	143	158	167	137	2307	302	86	36	812
H-080	H-080	Hawaii	Hawaii - south slope Mauna Loa	HSM	6	30.0041	0.192147	80	2012-11-30	1527.05	C. Liang, A. Yeh	Mauna Loa Rd 6, past intersection with fence road	Acacia koa	-155.344	19.4608		mloa	218	6	8000	3.90309	Kau Basalt	Lava flows	Pahoehoe and aa	shield	Tholeiitic basalt	rLV	468127	Not highly erodible land	1874.38	987	1980	913	148	99	73	1171	216	81	135	139	154	162	133	2321	289	97	31	756
H-081	AK81	Hawaii	Hawaii - south slope Mauna Loa	HSM	1	12.4398	0.317215	81	2012-11-30	1527.05	C. Liang, A. Yeh	Mauna Loa Rd 6, past intersection with fence road	Acacia koa	-155.344	19.4608		mloa	218	6	8000	3.90309	Kau Basalt	Lava flows	Pahoehoe and aa	shield	Tholeiitic basalt	rLV	468127	Not highly erodible land	1874.38	987	1980	913	148	99	73	1171	216	81	135	139	154	162	133	2321	289	97	31	756
H-082	AK82	Hawaii	Hawaii - south slope Mauna Loa	HSM	1	10.5744	0.358026	82	2012-11-30	1527.05	C. Liang, A. Yeh	Mauna Loa Rd 6, past intersection with fence road	Acacia koa	-155.344	19.4608		mloa	218	6	8000	3.90309	Kau Basalt	Lava flows	Pahoehoe and aa	shield	Tholeiitic basalt	rLV	468127	Not highly erodible land	1874.38	987	1980	913	148	99	73	1171	216	81	135	139	154	162	133	2321	289	97	31	756
H-083	AK83	Hawaii	Hawaii - south slope Mauna Loa	HSM	1	9.71324	0.402836	83	2012-11-30	1566.67	C. Liang, A. Yeh	Mauna Loa Rd 7	Acacia koa	-155.349	19.4619		mloa	218	6	8000	3.90309	Kau Basalt	Lava flows	Pahoehoe and aa	shield	Tholeiitic basalt	HDD	468002	Highly erodible land	1830.96	978	1975	896	147	100	73	1163	216	80	136	139	153	161	132	2296	283	98	31	737
H-084	AK84	Hawaii	Hawaii - south slope Mauna Loa	HSM	1	11.7328	0.295492	84	2012-11-30	1567.28	C. Liang, A. Yeh	Mauna Loa Rd 7	Acacia koa	-155.349	19.462		mloa	218	6	8000	3.90309	Kau Basalt	Lava flows	Pahoehoe and aa	shield	Tholeiitic basalt	HDD	468002	Highly erodible land	1830.96	978	1975	896	147	100	73	1163	216	80	136	139	153	161	132	2296	283	98	31	737
H-085	AK85	Hawaii	Hawaii - south slope Mauna Loa	HSM	1	12.1926	0.23323	85	2012-11-30	1567.89	C. Liang, A. Yeh	Mauna Loa Rd 7	Acacia koa	-155.349	19.4622		mloa	218	6	8000	3.90309	Kau Basalt	Lava flows	Pahoehoe and aa	shield	Tholeiitic basalt	HDD	468002	Highly erodible land	1830.96	978	1975	896	147	100	73	1163	216	80	136	139	153	161	132	2296	283	98	31	737
H-086	H-86	Hawaii	Hawaii - south slope Mauna Loa	HSM	5	16.22	0.122523	86	2012-11-30	1689.51	C. Liang, A. Yeh	Mauna Loa Rd 8	Acacia koa	-155.358	19.4742		mloa	212	4	2250	3.35218	Kau Basalt	Lava flows	Pahoehoe and aa	shield	Tholeiitic basalt	ASD	467989	Potentially highly erodible land	1756.55	920	1936	802	142	102	73	1175	212	74	138	129	148	157	127	2229	267	102	28	696
H-087	H-87	Hawaii	Hawaii - south slope Mauna Loa	HSM	5	19.6145	0.0944374	87	2012-11-30	1688.59	C. Liang, A. Yeh	Mauna Loa Rd 8	Acacia koa	-155.358	19.4741		mloa	212	4	2250	3.35218	Kau Basalt	Lava flows	Pahoehoe and aa	shield	Tholeiitic basalt	ASD	467989	Potentially highly erodible land	1756.55	920	1936	802	142	102	73	1175	212	74	138	129	148	157	127	2229	267	102	28	696
H-088	H-88	Hawaii	Hawaii - south slope Mauna Loa	HSM	5	22.4432	0.0754408	88	2012-11-30	1688.29	C. Liang, A. Yeh	Mauna Loa Rd 8	Acacia koa	-155.358	19.474		mloa	212	4	2250	3.35218	Kau Basalt	Lava flows	Pahoehoe and aa	shield	Tholeiitic basalt	ASD	467989	Potentially highly erodible land	1756.55	920	1936	802	142	102	73	1175	212	74	138	129	148	157	127	2229	267	102	28	696
H-092	H-092	Hawaii	Hawaii - south slope Mauna Loa	HSM	3	13.0182	0.20778	92	2012-11-30	2052.52	C. Liang, A. Yeh	Mauna Loa Rd 10, Mauna Loa trail parking lot	Acacia koa	-155.385	19.4928		mloa	218	6	8000	3.90309	Kau Basalt	Lava flows	Pahoehoe and aa	shield	Tholeiitic basalt	rVS	468138	Highly erodible land	1663.06	766	1822	404	129	106	75	1179	200	59	141	115	136	142	114	1882	224	82	27	588
H-093	H-093	Hawaii	Hawaii - south slope Mauna Loa	HSM	3	13.6878	0.171151	93	2012-11-30	2053.13	C. Liang, A. Yeh	Mauna Loa Rd 10, Mauna Loa trail parking lot	Acacia koa	-155.385	19.4928		mloa	218	6	8000	3.90309	Kau Basalt	Lava flows	Pahoehoe and aa	shield	Tholeiitic basalt	rVS	468138	Highly erodible land	1663.06	766	1822	404	129	106	75	1179	200	59	141	115	136	142	114	1882	224	82	27	588
H-094	H-094	Hawaii	Hawaii - south slope Mauna Loa	HSM	3	11.386	0.247137	94	2012-11-30	2052.52	C. Liang, A. Yeh	Mauna Loa Rd 10, Mauna Loa trail parking lot	Acacia koa	-155.385	19.4927		mloa	218	6	8000	3.90309	Kau Basalt	Lava flows	Pahoehoe and aa	shield	Tholeiitic basalt	rVS	468138	Highly erodible land	1663.06	766	1822	404	129	106	75	1179	200	59	141	115	136	142	114	1882	224	82	27	588
H-095	H-095	Hawaii	Hawaii - south slope Mauna Loa	HSM	3	11.9331	0.241592	95	2012-11-30	1264.31	C. Liang, A. Yeh	Volcano, Piimauna Dr	Acacia koa	-155.284	19.4446		mloa	210	2	475	2.67669	Kau Basalt	Lava flows	Pahoehoe and aa	shield	Tholeiitic basalt	HHC	468004	Highly erodible land	2131.57	1140	2077	1213	160	94	72	1161	226	96	130	152	172	175	146	2036	275	78	37	739
H-096	H-096	Hawaii	Hawaii - south slope Mauna Loa	HSM	3	10.8348	0.282494	96	2012-11-30	1264.62	C. Liang, A. Yeh	Volcano, Piimauna Dr	Acacia koa	-155.284	19.4445		mloa	210	2	475	2.67669	Kau Basalt	Lava flows	Pahoehoe and aa	shield	Tholeiitic basalt	HHC	468004	Highly erodible land	2131.57	1140	2077	1213	160	94	72	1161	226	96	130	152	172	175	146	2036	275	78	37	739
H-097	AK97	Hawaii	Hawaii - south slope Mauna Loa	HSM	1	8.69036	0.466915	97	2012-11-30	1264.01	C. Liang, A. Yeh	Volcano, Piimauna Dr	Acacia koa	-155.284	19.4444		mloa	210	2	475	2.67669	Kau Basalt	Lava flows	Pahoehoe and aa	shield	Tholeiitic basalt	HHC	468004	Highly erodible land	2131.57	1140	2077	1213	160	94	72	1161	226	96	130	152	172	175	146	2036	275	78	37	739
H-150	H-150	Hawaii	Hawaii - leeward	HL	5	19.2649	0.211416	150	2013-01-16	1200.91	C. Liang, A. Yeh	Kaloko, Kaloko Dr	Acacia koa	-155.936	19.7068		hual	310	3	1125	3.05115	Hualalai Volcanics	Lava flows	Pahoehoe and aa	postsh	Alkalic basalt	rKXD	468124	Potentially highly erodible land	1029.45	1274	2271	1199	176	100	72	1173	244	107	137	169	177	191	161	1123	120	73	15	326
H-151	H-151	Hawaii	Hawaii - leeward	HL	5	20.3127	0.119433	151	2013-01-16	1197.86	C. Liang, A. Yeh	Kaloko, Kaloko Dr	Acacia koa	-155.936	19.7066		hual	310	3	1125	3.05115	Hualalai Volcanics	Lava flows	Pahoehoe and aa	postsh	Alkalic basalt	rKXD	468124	Potentially highly erodible land	1029.45	1274	2271	1199	176	100	72	1173	244	107	137	169	177	191	161	1123	120	73	15	326
H-152	H-152	Hawaii	Hawaii - leeward	HL	5	23.7389	0.12934	152	2013-01-16	1206.7	C. Liang, A. Yeh	Kaloko, Kaloko Dr	Acacia koa	-155.936	19.7073		hual	310	3	1125	3.05115	Hualalai Volcanics	Lava flows	Pahoehoe and aa	postsh	Alkalic basalt	rKXD	468124	Potentially highly erodible land	1029.45	1274	2271	1199	176	100	72	1173	244	107	137	169	177	191	161	1123	120	73	15	326
H-153	H-153	Hawaii	Hawaii - leeward	HL	5	26.1989	0.103345	153	2013-01-16	1405.13	C. Liang, A. Yeh	Kaloko, Kelly Greenwell property	Acacia koa	-155.923	19.7076		hual	310	3	1125	3.05115	Hualalai Volcanics	Lava flows	Pahoehoe and aa	postsh	Alkalic basalt	PSC	468088	Potentially highly erodible land	844.463	1143	2160	1067	164	102	72	1173	234	94	140	149	176	179	149	903	99	58	19	278
H-154	H-154	Hawaii	Hawaii - leeward	HL	6	19.9178	0.184785	154	2013-01-16	1404.82	C. Liang, A. Yeh	Kaloko, Kelly Greenwell property	Acacia koa	-155.923	19.7076		hual	310	3	1125	3.05115	Hualalai Volcanics	Lava flows	Pahoehoe and aa	postsh	Alkalic basalt	PSC	468088	Potentially highly erodible land	844.463	1143	2160	1067	164	102	72	1173	234	94	140	149	176	179	149	903	99	58	19	278
H-155	H-155	Hawaii	Hawaii - leeward	HL	6	15.2374	0.300673	155	2013-01-16	1406.65	C. Liang, A. Yeh	Kaloko, Kelly Greenwell property	Acacia koa	-155.923	19.7076		hual	310	3	1125	3.05115	Hualalai Volcanics	Lava flows	Pahoehoe and aa	postsh	Alkalic basalt	PSC	468088	Potentially highly erodible land	844.463	1143	2160	1067	164	102	72	1173	234	94	140	149	176	179	149	903	99	58	19	278
H-156	H-156	Hawaii	Hawaii - leeward	HL	6	12.2338	0.434648	156	2013-01-16	1451.76	C. Liang, A. Yeh	Kaloko, Huehue St lower	Acacia koa	-155.923	19.7123		hual	310	3	1125	3.05115	Hualalai Volcanics	Lava flows	Pahoehoe and aa	postsh	Alkalic basalt	PSC	468088	Potentially highly erodible land	804.861	1077	2093	967	158	102	72	1205	228	87	141	143	170	173	143	833	96	50	21	267
H-157	H-157	Hawaii	Hawaii - leeward	HL	6	18.8059	0.154154	157	2013-01-16	1453.59	C. Liang, A. Yeh	Kaloko, Huehue St lower	Acacia koa	-155.923	19.7124		hual	310	3	1125	3.05115	Hualalai Volcanics	Lava flows	Pahoehoe and aa	postsh	Alkalic basalt	PSC	468088	Potentially highly erodible land	804.861	1077	2093	967	158	102	72	1205	228	87	141	143	170	173	143	833	96	50	21	267
H-158	H-158	Hawaii	Hawaii - leeward	HL	7/8	12.4299	0.237139	158	2013-01-16	1454.51	C. Liang, A. Yeh	Kaloko, Huehue St lower	Acacia koa	-155.923	19.7125		hual	310	3	1125	3.05115	Hualalai Volcanics	Lava flows	Pahoehoe and aa	postsh	Alkalic basalt	PSC	468088	Potentially highly erodible land	804.861	1123	2158	1036	163	104	73	1164	233	92	141	148	175	178	148	866	97	53	20	272
H-161	H-161	Hawaii	Hawaii - leeward	HL	7	10.6843	0.342665	161	2013-01-16	1600.81	C. Liang, A. Yeh	Kaloko, Gomes property	Acacia koa	-155.919	19.7181		hual	308	2	250	2.39794	Hualalai Volcanics	Lava flows	Pahoehoe and aa	shield	Alkalic basalt	rLLD	468126	Potentially highly erodible land	758.016	1064	2090	948	157	103	73	1186	227	86	141	142	169	172	142	812	94	47	22	262
H-162	H-162	Hawaii	Hawaii - leeward	HL	2	26.7752	0.0834394	162	2013-01-16	1647.14	C. Liang, A. Yeh	Kaloko, Gomes property upper	Acacia koa	-155.918	19.7183		hual	308	2	250	2.39794	Hualalai Volcanics	Lava flows	Pahoehoe and aa	shield	Alkalic basalt	PSC	468088	Potentially highly erodible land	753.572	1018	2039	880	152	102	71	1210	223	81	142	137	164	167	137	798	93	47	23	259
H-163	H-163	Hawaii	Hawaii - leeward	HL	2	32.8075	0.0687148	163	2013-01-16	1647.14	C. Liang, A. Yeh	Kaloko, Gomes property upper	Acacia koa	-155.918	19.7183		hual	308	2	250	2.39794	Hualalai Volcanics	Lava flows	Pahoehoe and aa	shield	Alkalic basalt	PSC	468088	Potentially highly erodible land	753.572	1018	2039	880	152	102	71	1210	223	81	142	137	164	167	137	798	93	47	23	259
H-164	H-164	Hawaii	Hawaii - leeward	HL	2	14.6266	0.211961	164	2013-01-16	1646.83	C. Liang, A. Yeh	Kaloko, Gomes property upper	Acacia koa	-155.918	19.7183		hual	308	2	250	2.39794	Hualalai Volcanics	Lava flows	Pahoehoe and aa	shield	Alkalic basalt	PSC	468088	Potentially highly erodible land	753.572	1018	2039	880	152	102	71	1210	223	81	142	137	164	167	137	798	93	47	23	259
H-165	H-165	Hawaii	Hawaii - leeward	HL	7	10.3812	0.50409	165	2013-01-16	1546.25	C. Liang, A. Yeh	Kaloko, Huehue St end	Acacia koa	-155.923	19.7174		hual	308	2	250	2.39794	Hualalai Volcanics	Lava flows	Pahoehoe and aa	shield	Alkalic basalt	rLLD	468126	Potentially highly erodible land	775.297	1064	2090	948	157	103	73	1186	227	86	141	142	169	172	142	812	94	47	22	262
H-166	H-166	Hawaii	Hawaii - leeward	HL	7	11.9424	0.330485	166	2013-01-16	1541.07	C. Liang, A. Yeh	Kaloko, Huehue St end	Acacia koa	-155.923	19.7171		hual	308	2	250	2.39794	Hualalai Volcanics	Lava flows	Pahoehoe and aa	shield	Alkalic basalt	rLLD	468126	Potentially highly erodible land	775.297	1064	2090	948	157	103	73	1186	227	86	141	142	169	172	142	812	94	47	22	262
H-167	H-167	Hawaii	Hawaii - leeward	HL	7	6.86064	0.692147	167	2013-01-16	1539.24	C. Liang, A. Yeh	Kaloko, Huehue St end	Acacia koa	-155.923	19.7171		hual	308	2	250	2.39794	Hualalai Volcanics	Lava flows	Pahoehoe and aa	shield	Alkalic basalt	rLLD	468126	Potentially highly erodible land	775.297	1064	2090	948	157	103	73	1186	227	86	141	142	169	172	142	812	94	47	22	262
H-169	H-169	Hawaii	Hawaii - leeward	HL	8	8.50515	0.37275	169	2013-01-16	1415.19	C. Liang, A. Yeh	Kaloko, Keanaaina St end	Acacia koa	-155.929	19.7168		hual	311	4	2250	3.35218	Hualalai Volcanics	Lava flows	Pahoehoe and aa	postsh	Alkalic basalt	rLLD	468126	Potentially highly erodible land	825.712	1125	2161	1041	164	104	73	1166	234	92	142	149	175	178	149	883	94	53	19	270
H-171	H-171	Hawaii	Hawaii - leeward	HL	3	17.692	0.133339	171	2013-01-16	1365.5	C. Liang, A. Yeh	Kaloko, Keanaaina St lower	Acacia koa	-155.928	19.711		hual	308	2	250	2.39794	Hualalai Volcanics	Lava flows	Pahoehoe and aa	shield	Alkalic basalt	rLLD	468126	Potentially highly erodible land	868.847	1151	2186	1077	166	103	73	1164	236	95	141	151	178	181	151	916	98	57	18	279
H-172	H-172	Hawaii	Hawaii - leeward	HL	3	21.4213	0.128431	172	2013-01-16	1363.07	C. Liang, A. Yeh	Kaloko, Keanaaina St lower	Acacia koa	-155.928	19.7108		hual	308	2	250	2.39794	Hualalai Volcanics	Lava flows	Pahoehoe and aa	shield	Alkalic basalt	rLLD	468126	Potentially highly erodible land	868.847	1151	2186	1077	166	103	73	1164	236	95	141	151	178	181	151	916	98	57	18	279
H-173	H-173	Hawaii	Hawaii - leeward	HL	3	13.2935	0.217233	173	2013-01-16	1358.19	C. Liang, A. Yeh	Kaloko, Keanaaina St lower	Acacia koa	-155.928	19.7105		hual	308	2	250	2.39794	Hualalai Volcanics	Lava flows	Pahoehoe and aa	shield	Alkalic basalt	rLLD	468126	Potentially highly erodible land	894.091	1151	2186	1077	166	103	73	1164	236	95	141	151	178	181	151	916	98	57	18	279
H-174	H-174	Hawaii	Hawaii - leeward	HL	8	8.4213	0.309853	174	2013-01-16	1306.07	C. Liang, A. Yeh	Kaloko, Kapehe St end, trail	Acacia koa	-155.935	19.716		hual	311	4	2250	3.35218	Hualalai Volcanics	Lava flows	Pahoehoe and aa	postsh	Alkalic basalt	rKXD	468124	Potentially highly erodible land	882.534	1162	2198	1097	167	103	73	1164	237	96	141	152	179	182	152	936	99	56	19	280
H-180	H-180	Hawaii	Hawaii - leeward	HL	2/8	6.28949	0.608162	180	2013-01-16	1031.75	C. Liang, A. Yeh	Kaloko, Makahi St end	Acacia koa	-155.949	19.718		hual	311	4	2250	3.35218	Hualalai Volcanics	Lava flows	Pahoehoe and aa	postsh	Alkalic basalt	rKXD	468124	Potentially highly erodible land	1119.02	1362	2354	1296	185	99	73	1105	251	117	134	184	186	198	171	1257	135	79	15	374
H-181	H-181	Hawaii	Hawaii - leeward	HL	2	22.3378	0.126613	181	2013-01-16	1030.53	C. Liang, A. Yeh	Kaloko, Makahi St end	Acacia koa	-155.949	19.718		hual	311	4	2250	3.35218	Hualalai Volcanics	Lava flows	Pahoehoe and aa	postsh	Alkalic basalt	rKXD	468124	Potentially highly erodible land	1119.02	1362	2354	1296	185	99	73	1105	251	117	134	184	186	198	171	1257	135	79	15	374
H-182	H-182	Hawaii	Hawaii - leeward	HL	2	32.7587	0.0932558	182	2013-01-16	1030.53	C. Liang, A. Yeh	Kaloko, Makahi St end, Honuaula FR	Acacia koa	-155.949	19.7183		hual	311	4	2250	3.35218	Hualalai Volcanics	Lava flows	Pahoehoe and aa	postsh	Alkalic basalt	rKXD	468124	Potentially highly erodible land	1119.02	1362	2354	1296	185	99	73	1105	251	117	134	184	186	198	171	1257	135	79	15	374
H-183	H-183	Hawaii	Hawaii - leeward	HL	3	21.1157	0.163788	183	2013-01-16	947.623	C. Liang, A. Yeh	Wall Ranch, lower	Acacia koa	-155.886	19.545		mloa	211	3	1125	3.05115	Kau Basalt	Lava flows	Pahoehoe and aa	shield	Tholeiitic basalt	rKXD	468124	Potentially highly erodible land	1457.12	1351	2325	1327	183	97	75	1034	246	118	128	192	171	196	170	1579	170	85	22	493
H-185	H-185	Hawaii	Hawaii - leeward	HL	3	18.3582	0.153881	185	2013-01-16	950.062	C. Liang, A. Yeh	Wall Ranch, lower	Acacia koa	-155.886	19.5448		mloa	211	3	1125	3.05115	Kau Basalt	Lava flows	Pahoehoe and aa	shield	Tholeiitic basalt	rKXD	468124	Potentially highly erodible land	1457.12	1351	2325	1327	183	97	75	1034	246	118	128	192	171	196	170	1579	170	85	22	493
H-200	H-200	Hawaii	Hawaii - windward	HW	4	45.5295	0.113707	200	2013-01-24	2096.41	C. Liang, A. Yeh	Keanakolu Rd 1	Acacia koa	-155.365	19.765		mkea	406	7	37500	4.57403	Laupahoehoe Volcanics	Lava flows		postsh		LAD	468055	Potentially highly erodible land	1797.32	736	1813	287	127	108	75	1203	199	56	143	113	135	141	112	1733	234	72	29	542
H-201	H-201	Hawaii	Hawaii - windward	HW	4	40.03	0.0858935	201	2013-01-24	2087.27	C. Liang, A. Yeh	Keanakolu Rd 1	Acacia koa	-155.365	19.7651		mkea	406	7	37500	4.57403	Laupahoehoe Volcanics	Lava flows		postsh		LAD	468055	Potentially highly erodible land	1797.32	736	1813	287	127	108	75	1203	199	56	143	113	135	141	112	1733	234	72	29	542
H-202	H-202	Hawaii	Hawaii - windward	HW	4	42.2664	0.0698964	202	2013-01-24	2099.77	C. Liang, A. Yeh	Keanakolu Rd 1	Acacia koa	-155.365	19.7654		mkea	406	7	37500	4.57403	Laupahoehoe Volcanics	Lava flows		postsh		LAD	468055	Potentially highly erodible land	1797.32	736	1813	287	127	108	75	1203	199	56	143	113	135	141	112	1733	234	72	29	542
H-206	H-206	Hawaii	Hawaii - windward	HW	5	46.6973	0.0895292	206	2013-01-24	2038.81	C. Liang, A. Yeh	Keanakolu Rd 4, by Hakalau NWR turn-off	Acacia koa	-155.337	19.8194		mkea	406	7	37500	4.57403	Laupahoehoe Volcanics	Lava flows		postsh		LAD	468055	Potentially highly erodible land	1826.74	786	1859	425	132	107	74	1211	204	61	143	118	140	146	117	1663	209	61	30	537
H-207	H-207	Hawaii	Hawaii - windward	HW	5	33.8547	0.0705326	207	2013-01-24	2037.28	C. Liang, A. Yeh	Keanakolu Rd 4, by Hakalau NWR turn-off	Acacia koa	-155.337	19.8199		mkea	406	7	37500	4.57403	Laupahoehoe Volcanics	Lava flows		postsh		LAD	468055	Potentially highly erodible land	1826.74	786	1859	425	132	107	74	1211	204	61	143	118	140	146	117	1663	209	61	30	537
H-208	H-208	Hawaii	Hawaii - windward	HW	5	27.168	0.0623523	208	2013-01-24	2059.23	C. Liang, A. Yeh	Keanakolu Rd 5	Acacia koa	-155.339	19.8318		mkea	406	7	37500	4.57403	Laupahoehoe Volcanics	Lava flows		postsh		LAD	468055	Potentially highly erodible land	1684.17	789	1862	444	132	107	74	1219	204	61	143	119	140	146	117	1624	198	58	31	529
H-209	H-209	Hawaii	Hawaii - windward	HW	5	35.6751	0.0576259	209	2013-01-24	2058.92	C. Liang, A. Yeh	Keanakolu Rd 5	Acacia koa	-155.339	19.8319		mkea	406	7	37500	4.57403	Laupahoehoe Volcanics	Lava flows		postsh		LAD	468055	Potentially highly erodible land	1684.17	789	1862	444	132	107	74	1219	204	61	143	119	140	146	117	1624	198	58	31	529
H-210	H-210	Hawaii	Hawaii - windward	HW	5/8	6.70386	0.511089	210	2013-01-24	2062.28	C. Liang, A. Yeh	Keanakolu Rd 5	Acacia koa	-155.339	19.832		mkea	406	7	37500	4.57403	Laupahoehoe Volcanics	Lava flows		postsh		LAD	468055	Potentially highly erodible land	1684.17	789	1862	444	132	107	74	1219	204	61	143	119	140	146	117	1624	198	58	31	529
H-217	H-217	Hawaii	Hawaii - windward	HW	2	20.9882	0.104254	217	2013-01-24	1921.15	C. Liang, A. Yeh	Keanakolu Rd 8, by Maulua Tract of Hakalau NWR	Acacia koa	-155.337	19.8725		mkea	405	6	8000	3.90309	Laupahoehoe Volcanics	Lava flows		postsh		HCD	468001	Potentially highly erodible land	1741.2	835	1910	573	137	108	75	1231	209	65	144	123	145	151	121	1779	226	60	34	582
H-218	H-218	Hawaii	Hawaii - windward	HW	2	34.7849	0.102436	218	2013-01-24	1923.29	C. Liang, A. Yeh	Keanakolu Rd 8, by Maulua Tract of Hakalau NWR	Acacia koa	-155.337	19.8723		mkea	405	6	8000	3.90309	Laupahoehoe Volcanics	Lava flows		postsh		HCD	468001	Potentially highly erodible land	1741.2	835	1910	573	137	108	75	1231	209	65	144	123	145	151	121	1779	226	60	34	582
H-219	H-219	Hawaii	Hawaii - windward	HW	2	20.6204	0.111434	219	2013-01-24	1922.98	C. Liang, A. Yeh	Keanakolu Rd 8, by Maulua Tract of Hakalau NWR	Acacia koa	-155.337	19.8724		mkea	405	6	8000	3.90309	Laupahoehoe Volcanics	Lava flows		postsh		HCD	468001	Potentially highly erodible land	1741.2	835	1910	573	137	108	75	1231	209	65	144	123	145	151	121	1779	226	60	34	582
H-223	H-223	Hawaii	Hawaii - windward	HW	7	7.51325	0.643156	223	2013-01-24	1858.98	C. Liang, A. Yeh	Keanakolu Rd 10	Acacia koa	-155.342	19.8968		mkea	406	7	37500	4.57403	Laupahoehoe Volcanics	Lava flows		postsh		HCD	468001	Potentially highly erodible land	1844	875	1940	685	140	107	74	1237	212	68	144	139	148	155	124	1926	257	60	37	629
H-225	H-225	Hawaii	Hawaii - windward	HW	7	9.00451	0.415106	225	2013-01-24	1854.4	C. Liang, A. Yeh	Keanakolu Rd 10	Acacia koa	-155.342	19.8969		mkea	406	7	37500	4.57403	Laupahoehoe Volcanics	Lava flows		postsh		HCD	468001	Potentially highly erodible land	1844	875	1940	685	140	107	74	1237	212	68	144	139	148	155	124	1926	257	60	37	629
H-226	H-226	Hawaii	Hawaii - windward	HW	4	31.8728	0.0617161	226	2013-01-24	1717.85	C. Liang, A. Yeh	Keanakolu Rd 11	Acacia koa	-155.342	19.9114		mkea	406	7	37500	4.57403	Laupahoehoe Volcanics	Lava flows		postsh		HDD	468002	Highly erodible land	2036.1	955	2004	828	147	105	73	1213	218	75	143	134	154	162	132	2167	299	58	41	732
H-227	H-227	Hawaii	Hawaii - windward	HW	4	39.2622	0.0808035	227	2013-01-24	1717.55	C. Liang, A. Yeh	Keanakolu Rd 11	Acacia koa	-155.342	19.9113		mkea	406	7	37500	4.57403	Laupahoehoe Volcanics	Lava flows		postsh		HDD	468002	Highly erodible land	2036.1	955	2004	828	147	105	73	1213	218	75	143	134	154	162	132	2167	299	58	41	732
H-228	H-228	Hawaii	Hawaii - windward	HW	4	27.2075	0.0611707	228	2013-01-24	1719.07	C. Liang, A. Yeh	Keanakolu Rd 11	Acacia koa	-155.342	19.9111		mkea	406	7	37500	4.57403	Laupahoehoe Volcanics	Lava flows		postsh		HDD	468002	Highly erodible land	2036.1	955	2004	828	147	105	73	1213	218	75	143	134	154	162	132	2167	299	58	41	732
H-234	H-234	Hawaii	Hawaii - windward	HW	8	22.295	0.0622614	234	2013-01-24	1679.45	C. Liang, A. Yeh	Keanakolu Rd 14	Acacia koa	-155.368	19.9298		mkea	406	7	37500	4.57403	Laupahoehoe Volcanics	Lava flows		postsh		HDD	468002	Highly erodible land	1579.17	972	2011	830	148	104	74	1190	217	77	140	135	155	163	133	1747	222	45	40	604
H-235	H-235	Hawaii	Hawaii - windward	HW	8	13.3539	0.117433	235	2013-01-24	1677.01	C. Liang, A. Yeh	Keanakolu Rd 14	Acacia koa	-155.368	19.9298		mkea	406	7	37500	4.57403	Laupahoehoe Volcanics	Lava flows		postsh		HDD	468002	Highly erodible land	1579.17	972	2011	830	148	104	74	1190	217	77	140	135	155	163	133	1747	222	45	40	604
H-236	H-236	Hawaii	Hawaii - windward	HW	7/8	14.4227	0.118251	236	2013-01-24	1677.01	C. Liang, A. Yeh	Keanakolu Rd 14	Acacia koa	-155.368	19.9296		mkea	406	7	37500	4.57403	Laupahoehoe Volcanics	Lava flows		postsh		HDD	468002	Highly erodible land	1579.17	972	2011	830	148	104	74	1190	217	77	140	135	155	163	133	1747	222	45	40	604
H-237	H-237	Hawaii	Hawaii - windward	HW	7	7.54486	0.629158	237	2013-01-24	1667.56	C. Liang, A. Yeh	Keanakolu Rd 15	Acacia koa	-155.384	19.9346		mkea	406	7	37500	4.57403	Laupahoehoe Volcanics	Lava flows		postsh		HDD	468002	Highly erodible land	1291.72	1010	2014	843	151	100	73	1184	217	81	136	138	157	165	135	1419	173	38	39	490
H-238	H-238	Hawaii	Hawaii - windward	HW	7	7.03663	0.679785	238	2013-01-24	1671.83	C. Liang, A. Yeh	Keanakolu Rd 15	Acacia koa	-155.384	19.9342		mkea	406	7	37500	4.57403	Laupahoehoe Volcanics	Lava flows		postsh		HDD	468002	Highly erodible land	1291.72	1010	2014	843	151	100	73	1184	217	81	136	138	157	165	135	1419	173	38	39	490
H-243	H-243	Hawaii	Hawaii - windward	HW	8	6.22655	0.62325	243	2013-01-24	1605.38	C. Liang, A. Yeh	Keanakolu Rd 17	Acacia koa	-155.409	19.945		mkea	406	7	37500	4.57403	Laupahoehoe Volcanics	Lava flows		postsh		HDD	468002	Highly erodible land	1128.83	1029	2056	904	153	103	74	1191	222	83	139	141	160	168	138	1336	168	35	41	474
H-244	H-244	Hawaii	Hawaii - windward	HW	8	6.96613	0.484912	244	2013-01-24	1605.38	C. Liang, A. Yeh	Keanakolu Rd 17	Acacia koa	-155.409	19.945		mkea	406	7	37500	4.57403	Laupahoehoe Volcanics	Lava flows		postsh		HDD	468002	Highly erodible land	1128.83	1029	2056	904	153	103	74	1191	222	83	139	141	160	168	138	1336	168	35	41	474
H-245	H-245	Hawaii	Hawaii - windward	HW	8	8.42871	0.319851	245	2013-01-24	1599.9	C. Liang, A. Yeh	Keanakolu Rd 17	Acacia koa	-155.409	19.9453		mkea	406	7	37500	4.57403	Laupahoehoe Volcanics	Lava flows		postsh		HDD	468002	Highly erodible land	1128.83	1029	2056	904	153	103	74	1191	222	83	139	141	160	168	138	1336	168	35	41	474
H-248	H-248	Hawaii	Hawaii - windward	HW	6	46.9054	0.446919	248	2013-01-24	1599.9	C. Liang, A. Yeh	Keanakolu Rd 18, stressed tree may be planted	Acacia koa	-155.446	19.9473		mkea	406	7	37500	4.57403	Laupahoehoe Volcanics	Lava flows		postsh		HDD	468002	Highly erodible land	957.516	965	2058	875	151	109	75	1196	222	77	145	138	157	165	135	1190	156	36	40	425
H-249	H-249	Hawaii	Hawaii - windward	HW	4	34.113	0.0551718	249	2013-01-24	1609.95	C. Liang, A. Yeh	Keanakolu Rd 19	Acacia koa	-155.477	19.9444		mkea	406	7	37500	4.57403	Laupahoehoe Volcanics	Lava flows		postsh		HDD	468002	Highly erodible land	806.365	957	2064	887	150	111	75	1207	223	76	147	138	157	165	135	1048	140	34	40	375
H-250	H-250	Hawaii	Hawaii - windward	HW	4	29.3398	0.0393565	250	2013-01-24	1607.82	C. Liang, A. Yeh	Keanakolu Rd 19	Acacia koa	-155.477	19.9446		mkea	406	7	37500	4.57403	Laupahoehoe Volcanics	Lava flows		postsh		HDD	468002	Highly erodible land	806.365	957	2064	887	150	111	75	1207	223	76	147	138	157	165	135	1048	140	34	40	375
H-251	H-251	Hawaii	Hawaii - windward	HW	4	43.9096	0.107889	251	2013-01-24	1620.01	C. Liang, A. Yeh	Keanakolu Rd 20	Acacia koa	-155.483	19.9447		mkea	406	7	37500	4.57403	Laupahoehoe Volcanics	Lava flows		postsh		HDD	468002	Highly erodible land	792.981	948	2064	888	150	112	75	1214	223	74	149	137	156	165	134	1000	133	33	39	357
H-260	H-260	Hawaii	Hawaii - south slope Mauna Loa	HSM	4	29.7347	0.0657153	260	2013-01-30	896.417	C. Liang, A. Yeh	Kau, Kapapala Ranch 1	Acacia koa	-155.448	19.3252		mloa	601	7	20500	4.31175	Tephra deposits	Ash	Tephra fallout and reworked ash	shield	Tholeiitic basalt	KLD	468031	Highly erodible land	2065	1316	2275	1237	179	96	72	1194	246	113	133	171	185	194	164	2028	242	80	27	662
H-261	H-261	Hawaii	Hawaii - south slope Mauna Loa	HSM	4	30.5912	0.058353	261	2013-01-30	934.822	C. Liang, A. Yeh	Kau, Kapapala Ranch 1	Acacia koa	-155.449	19.3251		mloa	211	3	1125	3.05115	Kau Basalt	Lava flows	Pahoehoe and aa	shield	Tholeiitic basalt	rKXD	468124	Potentially highly erodible land	2087.92	1316	2275	1237	179	96	72	1194	246	113	133	171	185	194	164	2028	242	80	27	662
H-262	H-262	Hawaii	Hawaii - south slope Mauna Loa	HSM	4	38.6013	0.0704417	262	2013-01-30	992.124	C. Liang, A. Yeh	Kau, Kapapala Ranch 1	Acacia koa	-155.449	19.3252		mloa	211	3	1125	3.05115	Kau Basalt	Lava flows	Pahoehoe and aa	shield	Tholeiitic basalt	rKXD	468124	Potentially highly erodible land	2087.92	1316	2275	1237	179	96	72	1194	246	113	133	171	185	194	164	2028	242	80	27	662
H-263	H-263	Hawaii	Hawaii - south slope Mauna Loa	HSM	5	28.555	0.0617161	263	2013-01-30	1096.06	C. Liang, A. Yeh	Kau, Kapapala Ranch 2, by Kau FR sign	Acacia koa	-155.453	19.3344		mloa	211	3	1125	3.05115	Kau Basalt	Lava flows	Pahoehoe and aa	shield	Tholeiitic basalt	KLD	468031	Highly erodible land	2096.47	1270	2228	1175	174	96	72	1193	241	108	133	167	186	189	159	2011	231	82	26	636
H-264	H-264	Hawaii	Hawaii - south slope Mauna Loa	HSM	5	35.294	0.0658971	264	2013-01-30	1102.46	C. Liang, A. Yeh	Kau, Kapapala Ranch 2, by Kau FR sign	Acacia koa	-155.453	19.3346		mloa	211	3	1125	3.05115	Kau Basalt	Lava flows	Pahoehoe and aa	shield	Tholeiitic basalt	KLD	468031	Highly erodible land	2096.47	1270	2228	1175	174	96	72	1193	241	108	133	167	186	189	159	2011	231	82	26	636
H-265	H-265	Hawaii	Hawaii - south slope Mauna Loa	HSM	5	33.5412	0.0650791	265	2013-01-30	1104.29	C. Liang, A. Yeh	Kau, Kapapala Ranch 2, by Kau FR sign	Acacia koa	-155.453	19.3347		mloa	211	3	1125	3.05115	Kau Basalt	Lava flows	Pahoehoe and aa	shield	Tholeiitic basalt	KLD	468031	Highly erodible land	2096.47	1270	2228	1175	174	96	72	1193	241	108	133	167	186	189	159	2011	231	82	26	636
H-266	H-266	Hawaii	Hawaii - south slope Mauna Loa	HSM	5	49.9274	0.0973459	266	2013-01-30	1152.45	C. Liang, A. Yeh	Kau FR 1	Acacia koa	-155.452	19.3396		mloa	211	3	1125	3.05115	Kau Basalt	Lava flows	Pahoehoe and aa	shield	Tholeiitic basalt	rKXD	468124	Potentially highly erodible land	2072.49	1241	2202	1153	172	96	71	1213	239	105	134	164	184	186	156	1995	225	83	25	622
H-267	H-267	Hawaii	Hawaii - south slope Mauna Loa	HSM	5	20.6746	0.0881658	267	2013-01-30	1152.45	C. Liang, A. Yeh	Kau FR 1	Acacia koa	-155.452	19.3397		mloa	211	3	1125	3.05115	Kau Basalt	Lava flows	Pahoehoe and aa	shield	Tholeiitic basalt	rKXD	468124	Potentially highly erodible land	2072.49	1226	2189	1131	170	96	72	1183	237	104	133	162	182	184	155	1987	223	83	25	617
H-268	H-268	Hawaii	Hawaii - south slope Mauna Loa	HSM	8	6.71772	0.524723	268	2013-01-30	1154.89	C. Liang, A. Yeh	Kau FR 1	Acacia koa	-155.452	19.3398		mloa	211	3	1125	3.05115	Kau Basalt	Lava flows	Pahoehoe and aa	shield	Tholeiitic basalt	rKXD	468124	Potentially highly erodible land	2072.49	1241	2202	1153	172	96	71	1213	239	105	134	164	184	186	156	1995	225	83	25	622
H-270	H-270	Hawaii	Hawaii - south slope Mauna Loa	HSM	7	7.46757	0.580894	270	2013-01-30	1192.99	C. Liang, A. Yeh	Kau FR 2	Acacia koa	-155.445	19.3475		mloa	211	3	1125	3.05115	Kau Basalt	Lava flows	Pahoehoe and aa	shield	Tholeiitic basalt	rKAD	468118	Potentially highly erodible land	1991.92	1230	2192	1143	170	96	71	1221	238	104	134	162	183	185	155	1987	223	83	25	616
H-271	H-271	Hawaii	Hawaii - south slope Mauna Loa	HSM	7	6.9252	0.63543	271	2013-01-30	1194.21	C. Liang, A. Yeh	Kau FR 2	Acacia koa	-155.445	19.3475		mloa	211	3	1125	3.05115	Kau Basalt	Lava flows	Pahoehoe and aa	shield	Tholeiitic basalt	rKAD	468118	Potentially highly erodible land	1991.92	1230	2192	1143	170	96	71	1221	238	104	134	162	183	185	155	1987	223	83	25	616
H-272	H-272	Hawaii	Hawaii - south slope Mauna Loa	HSM	7/8	11.8212	0.189602	272	2013-01-30	1337.16	C. Liang, A. Yeh	Kau FR 3, past gate	Acacia koa	-155.455	19.354		mloa	211	3	1125	3.05115	Kau Basalt	Lava flows	Pahoehoe and aa	shield	Tholeiitic basalt	rKAD	468118	Potentially highly erodible land	2008.25	1158	2129	1051	164	97	72	1183	231	97	134	156	176	178	149	1950	215	82	25	598
H-273	H-273	Hawaii	Hawaii - south slope Mauna Loa	HSM	7/8	11.3911	0.20778	273	2013-01-30	1342.34	C. Liang, A. Yeh	Kau FR 3, past gate	Acacia koa	-155.455	19.3541		mloa	211	3	1125	3.05115	Kau Basalt	Lava flows	Pahoehoe and aa	shield	Tholeiitic basalt	rKAD	468118	Potentially highly erodible land	2008.25	1158	2129	1051	164	97	72	1183	231	97	134	156	176	178	149	1950	215	82	25	598
H-274	H-274	Hawaii	Hawaii - south slope Mauna Loa	HSM	6	22.5656	0.140429	274	2013-01-30	1339.6	C. Liang, A. Yeh	Kau FR 3, past gate	Acacia koa	-155.455	19.3539		mloa	211	3	1125	3.05115	Kau Basalt	Lava flows	Pahoehoe and aa	shield	Tholeiitic basalt	rKAD	468118	Potentially highly erodible land	2008.25	1158	2129	1051	164	97	72	1183	231	97	134	156	176	178	149	1950	215	82	25	598
H-275	H-275	Hawaii	Hawaii - south slope Mauna Loa	HSM	6	28.1294	0.194419	275	2013-01-30	1464.56	C. Liang, A. Yeh	Kau FR 4	Acacia koa	-155.464	19.3597		mloa	211	3	1125	3.05115	Kau Basalt	Lava flows	Pahoehoe and aa	shield	Tholeiitic basalt	rKAD	468118	Potentially highly erodible land	2038.6	1114	2082	974	159	97	71	1209	227	92	135	151	172	174	144	1920	209	82	25	585
H-276	H-276	Hawaii	Hawaii - south slope Mauna Loa	HSM	6	22.4623	0.164061	276	2013-01-30	1466.09	C. Liang, A. Yeh	Kau FR 4	Acacia koa	-155.464	19.3599		mloa	211	3	1125	3.05115	Kau Basalt	Lava flows	Pahoehoe and aa	shield	Tholeiitic basalt	rKAD	468118	Potentially highly erodible land	2010.08	1114	2082	974	159	97	71	1209	227	92	135	151	172	174	144	1920	209	82	25	585
H-277	H-277	Hawaii	Hawaii - south slope Mauna Loa	HSM	6	18.1734	0.178422	277	2013-01-30	1466.09	C. Liang, A. Yeh	Kau FR 4	Acacia koa	-155.464	19.3599		mloa	211	3	1125	3.05115	Kau Basalt	Lava flows	Pahoehoe and aa	shield	Tholeiitic basalt	rKAD	468118	Potentially highly erodible land	2010.08	1114	2082	974	159	97	71	1209	227	92	135	151	172	174	144	1920	209	82	25	585
H-281	H-281	Hawaii	Hawaii - south slope Mauna Loa	HSM	2	18.2311	0.181058	281	2013-01-30	1605.38	C. Liang, A. Yeh	Kau FR 6, corner of Kapapala FR fence line	Acacia koa	-155.481	19.353		mloa	211	3	1125	3.05115	Kau Basalt	Lava flows	Pahoehoe and aa	shield	Tholeiitic basalt	rKAD	468118	Potentially highly erodible land	2309.07	1061	2020	864	153	96	71	1220	221	87	134	145	166	168	138	1854	201	79	25	557
H-282	H-282	Hawaii	Hawaii - south slope Mauna Loa	HSM	2	33.013	0.0726232	282	2013-01-30	1604.77	C. Liang, A. Yeh	Kau FR 6, corner of Kapapala FR fence line	Acacia koa	-155.481	19.353		mloa	211	3	1125	3.05115	Kau Basalt	Lava flows	Pahoehoe and aa	shield	Tholeiitic basalt	rKAD	468118	Potentially highly erodible land	2309.07	1061	2020	864	153	96	71	1220	221	87	134	145	166	168	138	1854	201	79	25	557
H-283	H-283	Hawaii	Hawaii - south slope Mauna Loa	HSM	2	24.679	0.0924377	283	2013-01-30	1603.25	C. Liang, A. Yeh	Kau FR 6, corner of Kapapala FR fence line	Acacia koa	-155.481	19.3529		mloa	211	3	1125	3.05115	Kau Basalt	Lava flows	Pahoehoe and aa	shield	Tholeiitic basalt	rKAD	468118	Potentially highly erodible land	2337.75	1061	2020	864	153	96	71	1220	221	87	134	145	166	168	138	1854	201	79	25	557
H-284	H-284	Hawaii	Hawaii - south slope Mauna Loa	HSM	8	8.7592	0.283948	284	2013-01-30	1460.3	C. Liang, A. Yeh	Kau FR 7	Acacia koa	-155.472	19.3474		mloa	211	3	1125	3.05115	Kau Basalt	Lava flows	Pahoehoe and aa	shield	Tholeiitic basalt	rHP	468117	Potentially highly erodible land	2250.31	1145	2104	994	162	96	72	1206	229	96	133	153	174	176	147	1929	211	82	25	590
H-285	H-285	Hawaii	Hawaii - south slope Mauna Loa	HSM	8	8.70655	0.318578	285	2013-01-30	1457.86	C. Liang, A. Yeh	Kau FR 7	Acacia koa	-155.472	19.3474		mloa	211	3	1125	3.05115	Kau Basalt	Lava flows	Pahoehoe and aa	shield	Tholeiitic basalt	rHP	468117	Potentially highly erodible land	2250.31	1145	2104	994	162	96	72	1206	229	96	133	153	174	176	147	1929	211	82	25	590
H-286	H-286	Hawaii	Hawaii - south slope Mauna Loa	HSM	7/8	11.8956	0.185057	286	2013-01-30	1455.12	C. Liang, A. Yeh	Kau FR 7	Acacia koa	-155.472	19.3474		mloa	211	3	1125	3.05115	Kau Basalt	Lava flows	Pahoehoe and aa	shield	Tholeiitic basalt	rHP	468117	Potentially highly erodible land	2250.31	1145	2104	994	162	96	72	1206	229	96	133	153	174	176	147	1929	211	82	25	590
H-287	H-287	Hawaii	Hawaii - south slope Mauna Loa	HSM	7/8	12.9156	0.176422	287	2013-01-30	1360.32	C. Liang, A. Yeh	Kau FR 8	Acacia koa	-155.466	19.3441		mloa	211	3	1125	3.05115	Kau Basalt	Lava flows	Pahoehoe and aa	shield	Tholeiitic basalt	rKAD	468118	Potentially highly erodible land	2177.56	1159	2123	1026	164	96	72	1187	231	98	133	155	176	178	149	1941	213	82	25	594
H-288	H-288	Hawaii	Hawaii - south slope Mauna Loa	HSM	7/8	6.62361	0.586348	288	2013-01-30	1363.07	C. Liang, A. Yeh	Kau FR 8	Acacia koa	-155.466	19.3442		mloa	211	3	1125	3.05115	Kau Basalt	Lava flows	Pahoehoe and aa	shield	Tholeiitic basalt	rKAD	468118	Potentially highly erodible land	2177.56	1159	2123	1026	164	96	72	1187	231	98	133	155	176	178	149	1941	213	82	25	594
H-290	H-290	Hawaii	Hawaii - south slope Mauna Loa	HSM	3	23.0349	0.158698	290	2013-01-30	1245.11	C. Liang, A. Yeh	Kau FR 9	Acacia koa	-155.459	19.3407		mloa	211	3	1125	3.05115	Kau Basalt	Lava flows	Pahoehoe and aa	shield	Tholeiitic basalt	rKAD	468118	Potentially highly erodible land	2129.14	1210	2174	1105	169	96	72	1197	236	103	133	160	181	183	154	1975	220	83	25	610
H-291	H-291	Hawaii	Hawaii - south slope Mauna Loa	HSM	3	23.8194	0.167697	291	2013-01-30	1244.8	C. Liang, A. Yeh	Kau FR 9	Acacia koa	-155.459	19.3409		mloa	211	3	1125	3.05115	Kau Basalt	Lava flows	Pahoehoe and aa	shield	Tholeiitic basalt	rKAD	468118	Potentially highly erodible land	2129.14	1210	2174	1105	169	96	72	1197	236	103	133	160	181	183	154	1975	220	83	25	610
H-292	H-292	Hawaii	Hawaii - south slope Mauna Loa	HSM	3	20.1354	0.138611	292	2013-01-30	1242.67	C. Liang, A. Yeh	Kau FR 9	Acacia koa	-155.459	19.3406		mloa	211	3	1125	3.05115	Kau Basalt	Lava flows	Pahoehoe and aa	shield	Tholeiitic basalt	rKAD	468118	Potentially highly erodible land	2129.14	1210	2174	1105	169	96	72	1197	236	103	133	160	181	183	154	1975	220	83	25	610
H-297	H-297	Hawaii	Hawaii - south slope Mauna Loa	HSM	4	27.8618	0.0574441	297	2013-01-30	944.27	C. Liang, A. Yeh	Kau, Olson propery 2, by reservoir	Acacia koa	-155.5	19.2498		mloa	601	7	20500	4.31175	Tephra deposits	Ash	Tephra fallout and reworked ash	shield	Tholeiitic basalt	AlE	467997	Highly erodible land	2383.11	1381	2322	1318	185	94	72	1132	249	119	130	178	190	198	170	2641	360	117	31	929
H-298	H-298	Hawaii	Hawaii - south slope Mauna Loa	HSM	4	45.4692	0.0887111	298	2013-01-30	944.575	C. Liang, A. Yeh	Kau, Olson propery 2, by reservoir	Acacia koa	-155.5	19.2497		mloa	601	7	20500	4.31175	Tephra deposits	Ash	Tephra fallout and reworked ash	shield	Tholeiitic basalt	AlE	467997	Highly erodible land	2383.11	1381	2322	1318	185	94	72	1132	249	119	130	178	190	198	170	2641	360	117	31	929
H-299	H-299	Hawaii	Hawaii - south slope Mauna Loa	HSM	4	34.4921	0.0700782	299	2013-01-30	776.021	C. Liang, A. Yeh	Kau, Wood Valley (N Rd), by stream channel	Acacia koa	-155.486	19.2721		mloa	211	3	1125	3.05115	Kau Basalt	Lava flows	Pahoehoe and aa	shield	Tholeiitic basalt	rKFD	468120	Potentially highly erodible land	2222.72	1446	2401	1378	192	96	73	1117	257	127	130	185	196	205	177	2390	313	101	31	835
H-300	H-300	Hawaii	Hawaii - south slope Mauna Loa	HSM	4	49.8582	0.106799	300	2013-01-30	776.63	C. Liang, A. Yeh	Kau, Wood Valley (N Rd), by stream channel	Acacia koa	-155.486	19.272		mloa	211	3	1125	3.05115	Kau Basalt	Lava flows	Pahoehoe and aa	shield	Tholeiitic basalt	rKFD	468120	Potentially highly erodible land	2222.72	1446	2401	1378	192	96	73	1117	257	127	130	185	196	205	177	2390	313	101	31	835
H-301	H-301	Hawaii	Hawaii - south slope Mauna Loa	HSM	4	23.7698	0.0686239	301	2013-01-30	776.021	C. Liang, A. Yeh	Kau, Wood Valley (N Rd), by stream channel	Acacia koa	-155.486	19.272		mloa	211	3	1125	3.05115	Kau Basalt	Lava flows	Pahoehoe and aa	shield	Tholeiitic basalt	AlD	467996	Potentially highly erodible land	2222.72	1446	2401	1378	192	96	73	1117	257	127	130	185	196	205	177	2390	313	101	31	835
H-302	H-302	Hawaii	Hawaii - south slope Mauna Loa	HSM	3	18.6568	0.0984366	302	2013-01-30	611.429	C. Liang, A. Yeh	Kau, Wood Valley Dr	Acacia koa	-155.469	19.258		mloa	211	3	1125	3.05115	Kau Basalt	Lava flows	Pahoehoe and aa	shield	Tholeiitic basalt	NaC	468067	Potentially highly erodible land	1710.21	1527	2493	1491	200	97	75	1056	265	136	129	194	205	213	187	1678	224	56	33	592
H-303	H-303	Hawaii	Hawaii - south slope Mauna Loa	HSM	3	15.4543	0.160971	303	2013-01-30	610.514	C. Liang, A. Yeh	Kau, Wood Valley Dr	Acacia koa	-155.469	19.2573		mloa	211	3	1125	3.05115	Kau Basalt	Lava flows	Pahoehoe and aa	shield	Tholeiitic basalt	NaC	468067	Potentially highly erodible land	1710.21	1527	2493	1491	200	97	75	1056	265	136	129	194	205	213	187	1678	224	56	33	592
H-305	H-305	Hawaii	Hawaii - south slope Mauna Loa	HSM	2	27.7249	0.0938011	305	2013-02-12	455.676	C. Liang, A. Yeh	Waiohinu, Clyde Konishiro property	Acacia koa	-155.626	19.0625		mloa	217	5	4000	3.60206	Kau Basalt	Lava flows	Pahoehoe and aa	shield	Tholeiitic basalt	rKYD	468125	Potentially highly erodible land	1330.82	1681	2544	1620	211	86	74	984	267	152	115	204	214	223	198	1310	167	55	28	458
H-306	H-306	Hawaii	Hawaii - south slope Mauna Loa	HSM	2	30.9993	0.0839847	306	2013-02-12	454.457	C. Liang, A. Yeh	Waiohinu, Clyde Konishiro property	Acacia koa	-155.626	19.0624		mloa	217	5	4000	3.60206	Kau Basalt	Lava flows	Pahoehoe and aa	shield	Tholeiitic basalt	rKYD	468125	Potentially highly erodible land	1330.82	1681	2544	1620	211	86	74	984	267	152	115	204	214	223	198	1310	167	55	28	458
H-307	H-307	Hawaii	Hawaii - south slope Mauna Loa	HSM	2	32.8966	0.0880749	307	2013-02-12	455.066	C. Liang, A. Yeh	Waiohinu, Clyde Konishiro property	Acacia koa	-155.626	19.0624		mloa	217	5	4000	3.60206	Kau Basalt	Lava flows	Pahoehoe and aa	shield	Tholeiitic basalt	rKYD	468125	Potentially highly erodible land	1330.82	1681	2544	1620	211	86	74	984	267	152	115	204	214	223	198	1310	167	55	28	458
H-308	H-308	Hawaii	Hawaii - leeward	HL	2	24.2087	0.120524	308	2013-02-12	1059.79	C. Liang, A. Yeh	Kona Hema 1	Acacia koa	-155.825	19.199		mloa	209	1	89	1.94939	Kau Basalt	Lava flows	Pahoehoe and aa	shield	Tholeiitic basalt	rLV	468127	Not highly erodible land	976.602	1271	2275	1254	177	101	74	1100	244	109	135	189	175	190	162	1012	123	63	20	283
H-309	H-309	Hawaii	Hawaii - leeward	HL	2	22.9975	0.100982	309	2013-02-12	1061.01	C. Liang, A. Yeh	Kona Hema 1	Acacia koa	-155.825	19.1991		mloa	209	1	89	1.94939	Kau Basalt	Lava flows	Pahoehoe and aa	shield	Tholeiitic basalt	rLV	468127	Not highly erodible land	976.602	1271	2275	1254	177	101	74	1100	244	109	135	189	175	190	162	1012	123	63	20	283
H-310	H-310	Hawaii	Hawaii - leeward	HL	2	19.371	0.128704	310	2013-02-12	1062.53	C. Liang, A. Yeh	Kona Hema 1	Acacia koa	-155.825	19.1991		mloa	209	1	89	1.94939	Kau Basalt	Lava flows	Pahoehoe and aa	shield	Tholeiitic basalt	rLV	468127	Not highly erodible land	976.602	1271	2275	1254	177	101	74	1100	244	109	135	189	175	190	162	1012	123	63	20	283
H-311	H-311	Hawaii	Hawaii - leeward	HL	5	20.992	0.0998909	311	2013-02-12	1228.04	C. Liang, A. Yeh	Kona Hema 2	Acacia koa	-155.814	19.2058		mloa	209	1	89	1.94939	Kau Basalt	Lava flows	Pahoehoe and aa	shield	Tholeiitic basalt	rLV	468127	Not highly erodible land	827.49	1184	2192	1146	168	101	74	1128	236	100	136	160	179	181	153	786	77	46	13	220
H-312	H-312	Hawaii	Hawaii - leeward	HL	5	24.0144	0.0712598	312	2013-02-12	1229.87	C. Liang, A. Yeh	Kona Hema 2	Acacia koa	-155.814	19.2059		mloa	212	4	2250	3.35218	Kau Basalt	Lava flows	Pahoehoe and aa	shield	Tholeiitic basalt	rLV	468127	Not highly erodible land	827.49	1184	2192	1146	168	101	74	1128	236	100	136	160	179	181	153	786	77	46	13	220
H-313	H-313	Hawaii	Hawaii - leeward	HL	5	20.2092	0.0947101	313	2013-02-12	1233.83	C. Liang, A. Yeh	Kona Hema 2	Acacia koa	-155.814	19.2059		mloa	212	4	2250	3.35218	Kau Basalt	Lava flows	Pahoehoe and aa	shield	Tholeiitic basalt	rLV	468127	Not highly erodible land	827.49	1184	2192	1146	168	101	74	1128	236	100	136	160	179	181	153	786	77	46	13	220
H-314	H-314	Hawaii	Hawaii - leeward	HL	5	33.0486	0.0742592	314	2013-02-12	1282.9	C. Liang, A. Yeh	Kona Hema 3, before cabin	Acacia koa	-155.81	19.2035		mloa	212	4	2250	3.35218	Kau Basalt	Lava flows	Pahoehoe and aa	shield	Tholeiitic basalt	PSC	468088	Potentially highly erodible land	807.614	1158	2166	1107	165	101	74	1130	234	98	136	157	177	179	151	754	77	43	14	213
H-315	H-315	Hawaii	Hawaii - leeward	HL	7	9.935	0.506362	315	2013-02-12	1284.43	C. Liang, A. Yeh	Kona Hema 3, before cabin	Acacia koa	-155.81	19.2034		mloa	212	4	2250	3.35218	Kau Basalt	Lava flows	Pahoehoe and aa	shield	Tholeiitic basalt	PSC	468088	Potentially highly erodible land	807.614	1158	2166	1107	165	101	74	1130	234	98	136	157	177	179	151	754	77	43	14	213
H-316	H-316	Hawaii	Hawaii - leeward	HL	6	14.4361	0.220869	316	2013-02-12	1285.95	C. Liang, A. Yeh	Kona Hema 3, before cabin	Acacia koa	-155.81	19.2033		mloa	212	4	2250	3.35218	Kau Basalt	Lava flows	Pahoehoe and aa	shield	Tholeiitic basalt	PSC	468088	Potentially highly erodible land	807.614	1158	2166	1107	165	101	74	1130	234	98	136	157	177	179	151	754	77	43	14	213
H-317	H-317	Hawaii	Hawaii - leeward	HL	6	18.0549	0.169606	317	2013-02-12	1324.97	C. Liang, A. Yeh	Kona Hema 4	Acacia koa	-155.805	19.1977		mloa	212	4	2250	3.35218	Kau Basalt	Lava flows	Pahoehoe and aa	shield	Tholeiitic basalt	PSC	468088	Potentially highly erodible land	800.105	1150	2165	1112	165	102	74	1134	234	97	137	157	176	178	150	744	77	42	15	213
H-318	H-318	Hawaii	Hawaii - leeward	HL	6	20.8187	0.154245	318	2013-02-12	1323.75	C. Liang, A. Yeh	Kona Hema 4	Acacia koa	-155.806	19.1978		mloa	212	4	2250	3.35218	Kau Basalt	Lava flows	Pahoehoe and aa	shield	Tholeiitic basalt	PSC	468088	Potentially highly erodible land	799.058	1150	2165	1112	165	102	74	1134	234	97	137	157	176	178	150	744	77	42	15	213
H-319	H-319	Hawaii	Hawaii - leeward	HL	6	17.5119	0.15679	319	2013-02-12	1324.36	C. Liang, A. Yeh	Kona Hema 4	Acacia koa	-155.805	19.1976		mloa	212	4	2250	3.35218	Kau Basalt	Lava flows	Pahoehoe and aa	shield	Tholeiitic basalt	PSC	468088	Potentially highly erodible land	800.105	1150	2165	1112	165	102	74	1134	234	97	137	157	176	178	150	744	77	42	15	213
H-320	H-320	Hawaii	Hawaii - leeward	HL	4	27.5113	0.0665334	320	2013-02-12	1392.02	C. Liang, A. Yeh	Kona Hema 5	Acacia koa	-155.8	19.2003		mloa	209	1	89	1.94939	Kau Basalt	Lava flows	Pahoehoe and aa	shield	Tholeiitic basalt	rLV	468127	Not highly erodible land	798.683	1120	2133	1063	162	101	73	1146	231	94	137	154	173	175	147	730	78	41	16	211
H-321	H-321	Hawaii	Hawaii - leeward	HL	7/8	10.5275	0.254772	321	2013-02-12	1395.68	C. Liang, A. Yeh	Kona Hema 5	Acacia koa	-155.8	19.2004		mloa	209	1	89	1.94939	Kau Basalt	Lava flows	Pahoehoe and aa	shield	Tholeiitic basalt	rLV	468127	Not highly erodible land	798.683	1120	2133	1063	162	101	73	1146	231	94	137	154	173	175	147	730	78	41	16	211
H-322	H-322	Hawaii	Hawaii - leeward	HL	7/8	7.7518	0.54481	322	2013-02-12	1397.81	C. Liang, A. Yeh	Kona Hema 5	Acacia koa	-155.8	19.2005		mloa	209	1	89	1.94939	Kau Basalt	Lava flows	Pahoehoe and aa	shield	Tholeiitic basalt	rLV	468127	Not highly erodible land	798.683	1120	2133	1063	162	101	73	1146	231	94	137	154	173	175	147	730	78	41	16	211
H-323	H-323	Hawaii	Hawaii - leeward	HL	7/8	12.8525	0.18224	323	2013-02-12	1449.63	C. Liang, A. Yeh	Kona Hema 6	Acacia koa	-155.795	19.2026		mloa	209	1	89	1.94939	Kau Basalt	Lava flows	Pahoehoe and aa	shield	Tholeiitic basalt	rLV	468127	Not highly erodible land	813.88	1092	2105	1021	159	101	73	1159	229	91	138	151	171	173	144	728	80	41	16	211
H-324	H-324	Hawaii	Hawaii - leeward	HL	7/8	11.3744	0.199146	324	2013-02-12	1450.85	C. Liang, A. Yeh	Kona Hema 6	Acacia koa	-155.795	19.2026		mloa	209	1	89	1.94939	Kau Basalt	Lava flows	Pahoehoe and aa	shield	Tholeiitic basalt	rLV	468127	Not highly erodible land	813.88	1092	2105	1021	159	101	73	1159	229	91	138	151	171	173	144	728	80	41	16	211
H-325	H-325	Hawaii	Hawaii - leeward	HL	7/8	9.36016	0.288311	325	2013-02-12	1447.5	C. Liang, A. Yeh	Kona Hema 6	Acacia koa	-155.795	19.2024		mloa	209	1	89	1.94939	Kau Basalt	Lava flows	Pahoehoe and aa	shield	Tholeiitic basalt	rLV	468127	Not highly erodible land	813.88	1092	2105	1021	159	101	73	1159	229	91	138	151	171	173	144	728	80	41	16	211
H-326	H-326	Hawaii	Hawaii - leeward	HL	7/8	10.5306	0.238775	326	2013-02-12	1527.96	C. Liang, A. Yeh	Kona Hema 7	Acacia koa	-155.789	19.2053		mloa	212	4	2250	3.35218	Kau Basalt	Lava flows	Pahoehoe and aa	shield	Tholeiitic basalt	PSC	468088	Potentially highly erodible land	830.554	1048	2068	962	155	102	73	1168	225	87	138	146	167	169	140	739	84	41	17	216
H-327	H-327	Hawaii	Hawaii - leeward	HL	7/8	18.1363	0.103708	327	2013-02-12	1527.66	C. Liang, A. Yeh	Kona Hema 7	Acacia koa	-155.788	19.2052		mloa	212	4	2250	3.35218	Kau Basalt	Lava flows	Pahoehoe and aa	shield	Tholeiitic basalt	PSC	468088	Potentially highly erodible land	838.814	1048	2068	962	155	102	73	1168	225	87	138	146	167	169	140	739	84	41	17	216
H-329	H-329	Hawaii	Hawaii - leeward	HL	8	6.82836	0.557808	329	2013-02-12	1602.03	C. Liang, A. Yeh	Kona Hema 8	Acacia koa	-155.782	19.2045		mloa	212	4	2250	3.35218	Kau Basalt	Lava flows	Pahoehoe and aa	shield	Tholeiitic basalt	rVS	468138	Highly erodible land	868.374	1026	2048	927	153	102	72	1179	224	84	140	144	159	167	138	747	85	41	17	220
H-331	H-331	Hawaii	Hawaii - leeward	HL	8	6.55193	0.594892	331	2013-02-12	1604.47	C. Liang, A. Yeh	Kona Hema 8	Acacia koa	-155.781	19.2045		mloa	212	4	2250	3.35218	Kau Basalt	Lava flows	Pahoehoe and aa	shield	Tholeiitic basalt	rVS	468138	Highly erodible land	865.689	1006	2032	896	151	103	73	1179	222	82	140	143	158	165	136	759	87	42	18	225
H-332	H-332	Hawaii	Hawaii - leeward	HL	2	20.725	0.110071	332	2013-02-12	1657.81	C. Liang, A. Yeh	Kona Hema 9, by HAVO border	Acacia koa	-155.777	19.2087		mloa	212	4	2250	3.35218	Kau Basalt	Lava flows	Pahoehoe and aa	shield	Tholeiitic basalt	rVS	468138	Highly erodible land	893.23	997	2025	877	150	103	73	1179	221	81	140	142	157	164	135	760	87	42	17	224
H-333	H-333	Hawaii	Hawaii - leeward	HL	2	23.0693	0.0965279	333	2013-02-12	1657.5	C. Liang, A. Yeh	Kona Hema 9, by HAVO border	Acacia koa	-155.777	19.2086		mloa	212	4	2250	3.35218	Kau Basalt	Lava flows	Pahoehoe and aa	shield	Tholeiitic basalt	rVS	468138	Highly erodible land	893.23	997	2025	877	150	103	73	1179	221	81	140	142	157	164	135	760	87	42	17	224
H-334	H-334	Hawaii	Hawaii - leeward	HL	2	22.8028	0.0974368	334	2013-02-12	1657.81	C. Liang, A. Yeh	Kona Hema 9, by HAVO border	Acacia koa	-155.777	19.2084		mloa	212	4	2250	3.35218	Kau Basalt	Lava flows	Pahoehoe and aa	shield	Tholeiitic basalt	rVS	468138	Highly erodible land	881.729	997	2025	877	150	103	73	1179	221	81	140	142	157	164	135	760	87	42	17	224
H-350	H-350	Hawaii	Hawaii - windward	HW	2	24.0716	0.102981	350	2013-03-25	1661.77	C. Liang	Laupahoehoe 1	Acacia koa	-155.321	19.8994		mkea	405	6	8000	3.90309	Laupahoehoe Volcanics	Lava flows		postsh		POD	468085	Potentially highly erodible land	2470.5	973	2011	874	148	104	73	1220	219	77	142	136	155	164	133	2638	379	81	41	902
H-351	H-351	Hawaii	Hawaii - windward	HW	2	18.9357	0.135612	351	2013-03-25	1664.82	C. Liang	Laupahoehoe 1	Acacia koa	-155.321	19.8995		mkea	405	6	8000	3.90309	Laupahoehoe Volcanics	Lava flows		postsh		POD	468085	Potentially highly erodible land	2470.5	973	2011	874	148	104	73	1220	219	77	142	136	155	164	133	2638	379	81	41	902
H-352	H-352	Hawaii	Hawaii - windward	HW	2	29.7675	0.0686239	352	2013-03-25	1667.56	C. Liang	Laupahoehoe 1	Acacia koa	-155.321	19.8994		mkea	405	6	8000	3.90309	Laupahoehoe Volcanics	Lava flows		postsh		POD	468085	Potentially highly erodible land	2470.5	973	2011	874	148	104	73	1220	219	77	142	136	155	164	133	2638	379	81	41	902
H-353	H-353	Hawaii	Hawaii - windward	HW	2	30.9949	0.0632612	353	2013-03-25	1550.21	C. Liang	Laupahoehoe 2	Acacia koa	-155.318	19.9113		mkea	406	7	37500	4.57403	Laupahoehoe Volcanics	Lava flows		postsh		PUC	468090	Potentially highly erodible land	2734.39	1042	2054	971	154	101	72	1196	223	84	139	141	161	169	139	2647	380	78	43	930
H-354	H-354	Hawaii	Hawaii - windward	HW	2	20.1063	0.139157	354	2013-03-25	1555.7	C. Liang	Laupahoehoe 2	Acacia koa	-155.318	19.9112		mkea	406	7	37500	4.57403	Laupahoehoe Volcanics	Lava flows		postsh		PUC	468090	Potentially highly erodible land	2734.39	1042	2054	971	154	101	72	1196	223	84	139	141	161	169	139	2647	380	78	43	930
H-358	H-358	Hawaii	Hawaii - windward	HW	2	23.3514	0.0966188	358	2013-03-25	1079.91	C. Liang	Laupahoehoe 5	Acacia koa	-155.286	19.9417		mkea	405	6	8000	3.90309	Laupahoehoe Volcanics	Lava flows		postsh		rAK	468110	Potentially highly erodible land	3758.94	1272	2224	1299	174	95	72	1110	239	108	131	162	180	188	160	2934	354	117	32	976
H-359	H-359	Hawaii	Hawaii - windward	HW	2	14.4801	0.222596	359	2013-03-25	782.422	C. Liang	Laupahoehoe 6	Acacia koa	-155.275	19.9583		mkea	405	6	8000	3.90309	Laupahoehoe Volcanics	Lava flows		postsh		rAK	468110	Potentially highly erodible land	4402.76	1471	2308	1466	188	84	71	1109	247	129	118	176	194	201	173	3679	449	149	31	1219
H-K-1	H-K-1	Hawaii	Hawaii - leeward	HL	4	37.9912	0.0928013	695	2013-02-22	1189.15	A. Yeh	Kealia 1	Acacia koa	-155.827	19.4255	no gps elevation info [value in Altitude_m is from DEM_m]	mloa	217	5	4000	3.60206	Kau Basalt	Lava flows	Pahoehoe and aa	shield	Tholeiitic basalt	rKHD	468122	Potentially highly erodible land	1339.06	1269	2226	1134	174	96	73	1122	239	109	130	188	161	188	160	1056	107	65	16	316
H-K-2	H-K-2	Hawaii	Hawaii - leeward	HL	4	29.3311	0.0794401	696	2013-02-22	1197.97	A. Yeh	Kealia 2	Acacia koa	-155.827	19.4249	no gps elevation info [value in Altitude_m is from DEM_m]	mloa	217	5	4000	3.60206	Kau Basalt	Lava flows	Pahoehoe and aa	shield	Tholeiitic basalt	rKHD	468122	Potentially highly erodible land	1368.79	1240	2202	1097	171	96	73	1138	237	106	131	185	158	185	157	970	94	61	14	279
H-K-3	H-K-3	Hawaii	Hawaii - leeward	HL	4	19.8514	0.112343	697	2013-02-22	1200.07	A. Yeh	Kealia 3	Acacia koa	-155.827	19.4248	no gps elevation info [value in Altitude_m is from DEM_m]	mloa	217	5	4000	3.60206	Kau Basalt	Lava flows	Pahoehoe and aa	shield	Tholeiitic basalt	rKHD	468122	Potentially highly erodible land	1368.79	1240	2202	1097	171	96	73	1138	237	106	131	185	158	185	157	970	94	61	14	279
K-K-01	K-KO-1	Kauai	Kauai - leeward introduced	KLI	3	20.5087	0.163698	H246	2013-06-14	578	HARC	Kauai Kokee, roadside collection	Acacia koa	-159.673	22.0273	potentially reforested from Hawaii Island seed	kaua	5141	14	4750000	6.67669	Waimea Canyon Basalt	Lava flows	Pahoehoe and aa	shield	Tholeiitic basalt	BM	467800	Highly erodible land	774.703	1439	2403	1586	191	96	69	1501	261	122	139	180	206	209	171	827	139	19	52	359
K-K-02	K-KO-2	Kauai	Kauai - leeward introduced	KLI	3	20.752	0.14361	H247	2013-06-14	662	HARC	Kauai Kokee, roadside collection	Acacia koa	-159.669	22.0336	potentially reforested from Hawaii Island seed	kaua	5141	14	4750000	6.67669	Waimea Canyon Basalt	Lava flows	Pahoehoe and aa	shield	Tholeiitic basalt	BM	467800	Highly erodible land	823.768	1410	2373	1569	189	97	69	1485	258	119	139	177	203	206	169	855	143	20	51	369
K-K-03	K-KO-3	Kauai	Kauai - leeward introduced	KLI	3	18.1577	0.175059	H248	2013-06-14	752	HARC	Kauai Kokee, roadside collection	Acacia koa	-159.663	22.0418	potentially reforested from Hawaii Island seed	kaua	5141	14	4750000	6.67669	Waimea Canyon Basalt	Lava flows	Pahoehoe and aa	shield	Tholeiitic basalt	MaD	467868	Highly erodible land	902.372	1327	2283	1524	180	96	69	1518	249	110	139	168	195	197	160	910	150	22	51	389
K-K-04	K-KO-4	Kauai	Kauai - leeward introduced	KLI	3	21.8371	0.164606	H249	2013-06-14	766	HARC	Kauai Kokee, roadside collection	Acacia koa	-159.663	22.0454	potentially reforested from Hawaii Island seed	kaua	5141	14	4750000	6.67669	Waimea Canyon Basalt	Lava flows	Pahoehoe and aa	shield	Tholeiitic basalt	MaE3	467871	Highly erodible land	920.267	1313	2268	1512	178	96	69	1504	248	109	139	167	193	196	158	951	156	24	50	404
K-K-05	K-KO-5	Kauai	Kauai - leeward introduced	KLI	3	22.9786	0.119978	H250	2013-06-14	846	HARC	Kauai Kokee, roadside collection	Acacia koa	-159.662	22.0468	potentially reforested from Hawaii Island seed	kaua	5141	14	4750000	6.67669	Waimea Canyon Basalt	Lava flows	Pahoehoe and aa	shield	Tholeiitic basalt	MaE3	467871	Highly erodible land	943.008	1313	2268	1512	178	96	69	1504	248	109	139	167	193	196	158	951	156	24	50	404
K-K-06	K-KO-6	Kauai	Kauai - leeward introduced	KLI	3	17.0687	0.172423	H251	2013-06-14	862	HARC	Kauai Kokee, roadside collection	Acacia koa	-159.661	22.0487	potentially reforested from Hawaii Island seed	kaua	5141	14	4750000	6.67669	Waimea Canyon Basalt	Lava flows	Pahoehoe and aa	shield	Tholeiitic basalt	MaE3	467871	Highly erodible land	963.42	1285	2239	1493	176	95	68	1523	245	106	139	164	191	194	155	996	162	27	49	420
K-K-07	K-KO-7	Kauai	Kauai - leeward introduced	KLI	3	20.5727	0.202236	H252	2013-06-14	842	HARC	Kauai Kokee, roadside collection	Acacia koa	-159.658	22.0489	potentially reforested from Hawaii Island seed	kaua	5141	14	4750000	6.67669	Waimea Canyon Basalt	Lava flows	Pahoehoe and aa	shield	Tholeiitic basalt	MaE	467870	Highly erodible land	964.673	1266	2218	1483	174	95	68	1535	243	104	139	162	189	192	153	980	160	26	49	415
K-K-08	K-KO-8	Kauai	Kauai - leeward introduced	KLI	3	18.0439	0.20778	H253	2013-06-14	917	HARC	Kauai Kokee, roadside collection	Acacia koa	-159.66	22.0514	potentially reforested from Hawaii Island seed	kaua	5141	14	4750000	6.67669	Waimea Canyon Basalt	Lava flows	Pahoehoe and aa	shield	Tholeiitic basalt	rRR	467926	Highly erodible land	984.687	1266	2218	1483	174	95	68	1535	243	104	139	162	189	192	153	980	160	26	49	415
K-K-09	K-KO-9	Kauai	Kauai - leeward introduced	KLI	3	21.1372	0.169151	H254	2013-06-14	917	HARC	Kauai Kokee, roadside collection	Acacia koa	-159.662	22.0531	potentially reforested from Hawaii Island seed	kaua	5141	14	4750000	6.67669	Waimea Canyon Basalt	Lava flows	Pahoehoe and aa	shield	Tholeiitic basalt	MaE	467870	Highly erodible land	1004.57	1247	2199	1478	172	95	68	1523	241	102	139	160	187	190	151	1045	170	29	48	439
K-K-10	K-KO-10	Kauai	Kauai - leeward introduced	KLI	3	17.2913	0.173059	H255	2013-06-14	916	HARC	Kauai Kokee, roadside collection	Acacia koa	-159.663	22.0555	potentially reforested from Hawaii Island seed	kaua	5141	14	4750000	6.67669	Waimea Canyon Basalt	Lava flows	Pahoehoe and aa	shield	Tholeiitic basalt	MaD	467868	Highly erodible land	1022.8	1247	2199	1478	172	95	68	1523	241	102	139	160	187	190	151	1045	170	29	48	439
K-K-11	K-KO-11	Kauai	Kauai - leeward introduced	KLI	3	24.6873	0.183239	H256	2013-06-14	913	HARC	Kauai Kokee, roadside collection	Acacia koa	-159.664	22.0586	potentially reforested from Hawaii Island seed	kaua	5141	14	4750000	6.67669	Waimea Canyon Basalt	Lava flows	Pahoehoe and aa	shield	Tholeiitic basalt	MaD	467868	Highly erodible land	1043.79	1251	2194	1479	172	94	67	1567	241	102	139	159	188	190	151	1093	178	31	48	459
K-K-12	K-KO-12	Kauai	Kauai - leeward introduced	KLI	3	24.9382	0.204781	H257	2013-06-14	946	HARC	Kauai Kokee, roadside collection	Acacia koa	-159.665	22.0623	potentially reforested from Hawaii Island seed	kaua	5141	14	4750000	6.67669	Waimea Canyon Basalt	Lava flows	Pahoehoe and aa	shield	Tholeiitic basalt	OME	467894	Highly erodible land	1085.95	1235	2181	1463	170	95	68	1548	239	100	139	158	186	188	150	1153	188	33	48	483
K-K-13	K-KO-13	Kauai	Kauai - leeward introduced	KLI	3	27.4391	0.238139	H258	2013-06-14	959	HARC	Kauai Kokee, roadside collection	Acacia koa	-159.662	22.0723	potentially reforested from Hawaii Island seed	kaua	5141	14	4750000	6.67669	Waimea Canyon Basalt	Lava flows	Pahoehoe and aa	shield	Tholeiitic basalt	rRO	467925	Not highly erodible land	1167.02	1175	2117	1428	164	94	67	1558	233	94	139	152	180	183	144	1234	202	37	49	518
K-K-14	K-KO-14	Kauai	Kauai - leeward introduced	KLI	3	29.6327	0.268315	H259	2013-06-14	1026	HARC	Kauai Kokee, roadside collection	Acacia koa	-159.666	22.073	potentially reforested from Hawaii Island seed	kaua	5141	14	4750000	6.67669	Waimea Canyon Basalt	Lava flows	Pahoehoe and aa	shield	Tholeiitic basalt	OME	467894	Highly erodible land	1165.65	1147	2092	1412	161	95	68	1546	230	91	139	149	177	180	141	1296	213	39	50	547
K-K-15	K-KO-15	Kauai	Kauai - leeward introduced	KLI	3	26.9279	0.1986	H260	2013-06-14	1066	HARC	Kauai Kokee, roadside collection	Acacia koa	-159.668	22.0792	potentially reforested from Hawaii Island seed	kaua	5141	14	4750000	6.67669	Waimea Canyon Basalt	Lava flows	Pahoehoe and aa	shield	Tholeiitic basalt	PGE	467897	Highly erodible land	1218.66	1125	2069	1399	159	94	67	1550	228	89	139	147	175	178	139	1337	220	40	51	566
K-K-16	K-K-16	Kauai	Kauai - leeward introduced	KLI	4	34.7047	0.135612	H16	2013-09-12	1034	HARC	Kauai Kokee, interior	Acacia koa	-159.674	22.0916		kaua	5141	14	4750000	6.67669	Waimea Canyon Basalt	Lava flows	Pahoehoe and aa	shield	Tholeiitic basalt	PGE	467897	Highly erodible land	1290.2	1137	2082	1412	160	94	67	1565	229	90	139	148	177	179	140	1466	246	44	53	633
K-K-17	K-K-17	Kauai	Kauai - leeward native	KLN	4	38.8067	0.101981	H17	2013-09-12	1108	HARC	Kauai Kokee, interior	Acacia koa	-159.647	22.1282		kaua	5131	14	4.15e+06	6.61805	Waimea Canyon Basalt	Lava flows	Thick flows interpreted as caldera filling	shield	Tholeiitic basalt	KSKF	467830	Highly erodible land	1685	1038	1951	1366	149	91	64	1719	219	78	141	126	168	170	126	1744	292	57	53	749
K-K-18	K-K-18	Kauai	Kauai - leeward native	KLN	4	39.5702	0.142338	H18	2013-09-12	1091	HARC	Kauai Kokee, interior	Acacia koa	-159.634	22.1321		kaua	5131	14	4.15e+06	6.61805	Waimea Canyon Basalt	Lava flows	Thick flows interpreted as caldera filling	shield	Tholeiitic basalt	KSKF	467830	Highly erodible land	1878.33	1056	1966	1378	150	91	64	1723	221	80	141	136	170	172	128	1834	295	65	49	759
K-K-19	K-K-19	Kauai	Kauai - leeward native	KLN	4	29.9678	0.124614	H19	2013-09-12	1025	HARC	Kauai Kokee, interior	Acacia koa	-159.623	22.1316		kaua	5131	14	4.15e+06	6.61805	Waimea Canyon Basalt	Lava flows	Thick flows interpreted as caldera filling	shield	Tholeiitic basalt	KSKE	467829	Potentially highly erodible land	2131.84	1071	1982	1388	152	91	64	1724	222	81	141	137	171	173	129	2053	305	80	43	805
K-K-20	K-K-20	Kauai	Kauai - leeward native	KLN	4	24.7396	0.0662607	H20	2013-09-12	1079	HARC	Kauai Kokee, interior	Acacia koa	-159.623	22.1277		kaua	5131	14	4.15e+06	6.61805	Waimea Canyon Basalt	Lava flows	Thick flows interpreted as caldera filling	shield	Tholeiitic basalt	KSKF	467830	Highly erodible land	2086.99	1082	1993	1393	153	91	65	1700	223	83	140	138	172	174	131	1915	296	70	46	771
K-K-21	K-K-21	Kauai	Kauai - leeward native	KLN	5	23.9782	0.132612	H21	2013-09-12	1012	HARC	Kauai Kokee, interior	Acacia koa	-159.622	22.125		kaua	5131	14	4.15e+06	6.61805	Waimea Canyon Basalt	Lava flows	Thick flows interpreted as caldera filling	shield	Tholeiitic basalt	KSKE	467829	Potentially highly erodible land	2055.91	1096	2007	1401	154	91	64	1693	225	84	141	140	173	175	132	1931	294	70	46	771
K-K-22	K-K-22	Kauai	Kauai - leeward native	KLN	5	26.7925	0.126977	H22	2013-09-12	1029	HARC	Kauai Kokee, interior	Acacia koa	-159.622	22.124		kaua	5131	14	4.15e+06	6.61805	Waimea Canyon Basalt	Lava flows	Thick flows interpreted as caldera filling	shield	Tholeiitic basalt	KSKE	467829	Potentially highly erodible land	2055.91	1096	2007	1401	154	91	64	1693	225	84	141	140	173	175	132	1931	294	70	46	771
K-K-23	K-K-23	Kauai	Kauai - leeward native	KLN	5	13.6149	0.214234	H23	2013-09-12	1045	HARC	Kauai Kokee, interior	Acacia koa	-159.622	22.124		kaua	5131	14	4.15e+06	6.61805	Waimea Canyon Basalt	Lava flows	Thick flows interpreted as caldera filling	shield	Tholeiitic basalt	KSKE	467829	Potentially highly erodible land	2055.91	1096	2007	1401	154	91	64	1693	225	84	141	140	173	175	132	1931	294	70	46	771
K-K-24	K-K-24	Kauai	Kauai - leeward native	KLN	5	30.9451	0.129158	H24	2013-09-12	1053	HARC	Kauai Kokee, interior	Acacia koa	-159.622	22.1216		kaua	5131	14	4.15e+06	6.61805	Waimea Canyon Basalt	Lava flows	Thick flows interpreted as caldera filling	shield	Tholeiitic basalt	KZC	467834	Potentially highly erodible land	2028.53	1086	1997	1398	153	91	65	1701	223	83	140	139	172	174	131	1873	287	66	47	751
K-K-25	K-K-25	Kauai	Kauai - leeward native	KLN	5	32.7489	0.124523	H25	2013-09-12	1080	HARC	Kauai Kokee, interior	Acacia koa	-159.622	22.12		kaua	5131	14	4.15e+06	6.61805	Waimea Canyon Basalt	Lava flows	Thick flows interpreted as caldera filling	shield	Tholeiitic basalt	KSKE	467829	Potentially highly erodible land	2002.14	1086	1997	1398	153	91	65	1701	223	83	140	139	172	174	131	1873	287	66	47	751
K-K-26	K-KO-26	Kauai	Kauai - leeward native	KLN	6	22.3567	0.168606	H26	2013-09-12	1096	HARC	Kauai Kokee, interior	Acacia koa	-159.621	22.1186		kaua	5131	14	4.15e+06	6.61805	Waimea Canyon Basalt	Lava flows	Thick flows interpreted as caldera filling	shield	Tholeiitic basalt	KSKF	467830	Highly erodible land	2002.14	1105	2016	1408	155	91	65	1701	225	85	140	141	174	176	133	1820	281	63	48	733
K-K-27	K-KO-27	Kauai	Kauai - leeward native	KLN	6	41.51	0.352754	H27	2013-09-12	1113	HARC	Kauai Kokee, interior	Acacia koa	-159.618	22.1185		kaua	5131	14	4.15e+06	6.61805	Waimea Canyon Basalt	Lava flows	Thick flows interpreted as caldera filling	shield	Tholeiitic basalt	KZC	467834	Potentially highly erodible land	2125.93	1076	1987	1394	152	91	65	1701	222	82	140	138	171	173	130	1875	284	66	46	746
K-K-28	K-KO-28	Kauai	Kauai - leeward native	KLN	6	23.7955	0.194419	H28	2013-09-12	1102	HARC	Kauai Kokee, interior	Acacia koa	-159.617	22.1172		kaua	5131	14	4.15e+06	6.61805	Waimea Canyon Basalt	Lava flows	Thick flows interpreted as caldera filling	shield	Tholeiitic basalt	KSKF	467830	Highly erodible land	2089.33	1076	1987	1394	152	91	65	1701	222	82	140	138	171	173	130	1875	284	66	46	746
K-K-29	K-KO-29	Kauai	Kauai - leeward native	KLN	6	44.6441	0.414107	H29	2013-09-12	1130	HARC	Kauai Kokee, interior	Acacia koa	-159.615	22.1165		kaua	5131	14	4.15e+06	6.61805	Waimea Canyon Basalt	Lava flows	Thick flows interpreted as caldera filling	shield	Tholeiitic basalt	KSKE	467829	Potentially highly erodible land	2153.59	1076	1987	1394	152	91	65	1701	222	82	140	138	171	173	130	1875	284	66	46	746
K-K-30	K-KO-30	Kauai	Kauai - leeward native	KLN	6	10.6897	0.352572	H30	2013-09-12	1113	HARC	Kauai Kokee, interior	Acacia koa	-159.615	22.1164		kaua	5131	14	4.15e+06	6.61805	Waimea Canyon Basalt	Lava flows	Thick flows interpreted as caldera filling	shield	Tholeiitic basalt	KSKE	467829	Potentially highly erodible land	2153.59	1076	1987	1394	152	91	65	1701	222	82	140	138	171	173	130	1875	284	66	46	746
M-HH-10	M-HH-10	Maui	Maui - windward	MW	4	21.0285	0.06008	H197		394.26	HARC	Hana Hwy 10	Acacia koa	-156.116	20.8124		hale	1211	10	545000	5.7364	Kula Volcanics	Lava flows	Aa	postsh	Basanite	KBID	468271	Potentially highly erodible land	5553.55	1690	2474	1659	207	78	69	1074	263	151	112	199	220	220	194	5089	563	289	18	1533
M-HH-11	M-HH-11	Maui	Maui - windward	MW	6	21.725	0.183603	H198		402.67	HARC	Hana Hwy 11	Acacia koa	-156.116	20.8123		hale	1211	10	545000	5.7364	Kula Volcanics	Lava flows	Aa	postsh	Basanite	rRT	468374	Highly erodible land	5553.55	1690	2474	1659	207	78	69	1074	263	151	112	199	220	220	194	5089	563	289	18	1533
M-HH-12	M-HH-12	Maui	Maui - windward	MW	6	13.0917	0.270224	H199		360.62	HARC	Hana Hwy 12	Acacia koa	-156.109	20.8108		hale	1211	10	545000	5.7364	Kula Volcanics	Lava flows	Aa	postsh	Basanite	rRT	468374	Highly erodible land	5578.96	1751	2532	1703	213	78	69	1100	269	156	113	205	226	226	199	4736	525	271	18	1423
M-HH-13	M-HH-13	Maui	Maui - windward	MW	4	19.041	0.102436	H200		359.9	HARC	Hana Hwy 13	Acacia koa	-156.109	20.8108		hale	1211	10	545000	5.7364	Kula Volcanics	Lava flows	Aa	postsh	Basanite	rRT	468374	Highly erodible land	5578.96	1751	2532	1703	213	78	69	1100	269	156	113	205	226	226	199	4736	525	271	18	1423
M-HH-2	M-HH-2	Maui	Maui - windward	MW	3	16.3373	0.146519	H189		206.09	HARC	Hana Hwy 2	Acacia koa	-156.18	20.87		hale	1211	10	545000	5.7364	Kula Volcanics	Lava flows	Aa and pahoehoe	postsh	Basanite, hawaiite, and minor picrobasal	KBID	468271	Potentially highly erodible land	3556.54	1818	2570	1767	219	75	66	1119	273	160	113	207	224	232	204	3240	351	176	19	922
M-HH-3	M-HH-3	Maui	Maui - windward	MW	1	10.1869	0.319578	H190		293.81	HARC	Hana Hwy 3	Acacia koa	-156.135	20.8331		hale	1211	10	545000	5.7364	Kula Volcanics	Lava flows	Aa and pahoehoe	postsh	Basanite, hawaiite, and picrobasalt	KBID	468271	Potentially highly erodible land	4841.26	1808	2580	1736	219	77	68	1115	274	161	113	210	232	232	204	4396	483	252	18	1313
M-HH-4	M-HH-4	Maui	Maui - windward	MW	4	36.3862	0.0952554	H191		321.68	HARC	Hana Hwy 4	Acacia koa	-156.135	20.8267		hale	1211	10	545000	5.7364	Kula Volcanics	Lava flows	Aa and pahoehoe	postsh	Basanite, hawaiite, and picrobasalt	rRT	468374	Highly erodible land	5299.28	1726	2505	1676	211	78	69	1100	267	154	113	203	224	224	197	4865	535	276	18	1461
M-HH-5	4M-HH-5	Maui	Maui - windward	MW	4	44.2801	0.107162	H192		438.24	HARC	Hana Hwy 5	Acacia koa	-156.128	20.8181		hale	1211	10	545000	5.7364	Kula Volcanics	Lava flows	Aa and pahoehoe	postsh	Basanite, hawaiite, and picrobasalt	KBID	468271	Potentially highly erodible land	5488.93	1669	2454	1633	206	78	69	1089	261	149	112	197	218	219	192	5224	574	295	18	1574
M-HH-6	M-HH-6	Maui	Maui - windward	MW	6	34.7331	0.219142	H193		390.18	HARC	Hana Hwy 6	Acacia koa	-156.128	20.818		hale	1211	10	545000	5.7364	Kula Volcanics	Lava flows	Aa and pahoehoe	postsh	Basanite, hawaiite, and picrobasalt	KBID	468271	Potentially highly erodible land	5488.93	1669	2454	1633	206	78	69	1089	261	149	112	197	218	219	192	5224	574	295	18	1574
M-HH-7	M-HH-7	Maui	Maui - windward	MW	4	33.0483	0.0870751	H194		399.07	HARC	Hana Hwy 7	Acacia koa	-156.121	20.8149		hale	1211	10	545000	5.7364	Kula Volcanics	Lava flows	Aa and pahoehoe	postsh	Basanite, hawaiite, and picrobasalt	KBID	468271	Potentially highly erodible land	5543.71	1705	2488	1668	209	78	69	1087	265	152	113	201	222	222	195	4997	553	284	18	1505
M-HH-8	M-HH-8	Maui	Maui - windward	MW	6	18.6576	0.173968	H195		396.43	HARC	Hana Hwy 8	Acacia koa	-156.121	20.8152		hale	1211	10	545000	5.7364	Kula Volcanics	Lava flows	Aa and pahoehoe	postsh	Basanite, hawaiite, and picrobasalt	KBID	468271	Potentially highly erodible land	5543.71	1705	2488	1668	209	78	69	1087	265	152	113	201	222	222	195	4997	553	284	18	1505
M-HH-9	M-HH-9	Maui	Maui - windward	MW	4	20.3807	0.122705	H196		401.23	HARC	Hana Hwy 9	Acacia koa	-156.119	20.8142		hale	1601	7	21500	4.33244	Hana Volcanics	Lava flows	Aa	postsh	Basanite	KBID	468271	Potentially highly erodible land	5543.71	1664	2451	1636	205	79	70	1077	261	149	112	197	218	218	191	5223	575	296	18	1573
M-HR-1	M-HR-1	Maui	Maui - windward	MW	4	35.0244	0.109344	H201		1200.08	HARC	Haleakala Ranch 1	Acacia koa	-156.285	20.7824		hale	1211	10	545000	5.7364	Kula Volcanics	Lava flows	Aa and pahoehoe	postsh	Basanite, hawaiite, and minor picrobasal	rRK	468370	Potentially highly erodible land	1161.65	1157	2071	1159	161	91	71	1304	227	99	128	144	167	176	144	1334	181	54	37	483
M-HR-10	M-HR-10	Maui	Maui - windward	MW	1	11.249	0.427559	H210		1231.81	HARC	Haleakala Ranch 10	Acacia koa	-156.281	20.7977		hale	1211	10	545000	5.7364	Kula Volcanics	Lava flows	Aa and pahoehoe	postsh	Basanite, hawaiite, and minor picrobasal	OND	468320	Highly erodible land	1661.3	1170	2070	1180	161	90	71	1287	226	100	126	145	168	176	145	1796	219	81	33	613
M-HR-2	M-HR-2	Maui	Maui - windward	MW	1	19.0352	0.117797	H202		1277.95	HARC	Haleakala Ranch 2	Acacia koa	-156.284	20.7821		hale	1211	10	545000	5.7364	Kula Volcanics	Lava flows	Aa and pahoehoe	postsh	Basanite, hawaiite, and minor picrobasal	rRK	468370	Potentially highly erodible land	1161.65	1157	2071	1159	161	91	71	1304	227	99	128	144	167	176	144	1334	181	54	37	483
M-HR-3	M-HR-3	Maui	Maui - windward	MW	5/8	20.8662	0.52236	H203		1310.15	HARC	Haleakala Ranch 3	Acacia koa	-156.28	20.7877		hale	1211	10	545000	5.7364	Kula Volcanics	Lava flows	Aa and pahoehoe	postsh	Basanite, hawaiite, and minor picrobasal	rRK	468370	Potentially highly erodible land	1316.69	1137	2043	1131	158	91	71	1309	224	97	127	142	165	174	142	1498	198	62	36	535
M-HR-4	M-HR-4	Maui	Maui - windward	MW	4	31.6215	0.166333	H204		1292.37	HARC	Haleakala Ranch 4	Acacia koa	-156.281	20.7869		hale	1211	10	545000	5.7364	Kula Volcanics	Lava flows	Aa and pahoehoe	postsh	Basanite, hawaiite, and minor picrobasal	rRK	468370	Potentially highly erodible land	1293.53	1161	2075	1169	161	91	70	1315	228	99	129	144	168	177	144	1456	192	62	35	519
M-HR-5	M-HR-5	Maui	Maui - windward	MW	5	17.5508	0.156063	H205		1270.26	HARC	Haleakala Ranch 5	Acacia koa	-156.282	20.7868		hale	1211	10	545000	5.7364	Kula Volcanics	Lava flows	Aa and pahoehoe	postsh	Basanite, hawaiite, and minor picrobasal	rRK	468370	Potentially highly erodible land	1293.53	1161	2075	1169	161	91	70	1315	228	99	129	144	168	177	144	1456	192	62	35	519
M-HR-6	M-HR-6	Maui	Maui - windward	MW	1	11.0474	0.467188	H206		1345.72	HARC	Haleakala Ranch 6	Acacia koa	-156.278	20.7873		hale	1211	10	545000	5.7364	Kula Volcanics	Lava flows	Aa and pahoehoe	postsh	Basanite, hawaiite, and minor picrobasal	rRK	468370	Potentially highly erodible land	1339.97	1137	2043	1131	158	91	71	1309	224	97	127	142	165	174	142	1498	198	62	36	535
M-HR-7	M-HR-7	Maui	Maui - windward	MW	5	19.8706	0.183967	H207		1386.1	HARC	Haleakala Ranch 7	Acacia koa	-156.277	20.7867		hale	1211	10	545000	5.7364	Kula Volcanics	Lava flows	Aa and pahoehoe	postsh	Basanite, hawaiite, and minor picrobasal	ONE	468321	Highly erodible land	1339.97	1137	2043	1131	158	91	71	1309	224	97	127	142	165	174	142	1498	198	62	36	535
M-HR-8	M-HR-8	Maui	Maui - windward	MW	4	14.4177	0.21078	H208		1544.71	HARC	Haleakala Ranch 8	Acacia koa	-156.269	20.7811		hale	1211	10	545000	5.7364	Kula Volcanics	Lava flows	Aa and pahoehoe	postsh	Basanite, hawaiite, and minor picrobasal	rRK	468370	Potentially highly erodible land	1259.31	1069	1962	1009	151	89	70	1328	216	89	127	134	158	167	134	1354	188	52	39	499
M-HR-9	M-HR-9	Maui	Maui - windward	MW	1	12.3251	0.37066	H209		1395.23	HARC	Haleakala Ranch 9	Acacia koa	-156.27	20.7933		hale	1211	10	545000	5.7364	Kula Volcanics	Lava flows	Aa and pahoehoe	postsh	Basanite, hawaiite, and minor picrobasal	ONE	468321	Highly erodible land	1655.06	1123	2010	1092	156	89	70	1302	220	94	126	139	163	171	139	1734	219	74	34	604
M-KR-01	M-KR-1	Maui	Maui - leeward	ML	1	11.0011	0.284403	H229		823.01	HARC	Kaupo Ranch 1	Acacia koa	-156.14	20.6666		hale	1501	5	4000	3.60206	Hana Volcanics	Lava flows	Aa	postsh	Basanite	rVS	468376	Highly erodible land	1913.67	1437	2321	1347	187	88	67	1432	256	125	131	177	194	205	169	2113	297	84	39	812
M-KR-03	M-KR-3	Maui	Maui - leeward	ML	1	10.153	0.358844	H230		924.91	HARC	Kaupo Ranch 2	Acacia koa	-156.139	20.6695		hale	1501	5	4000	3.60206	Hana Volcanics	Lava flows	Aa	postsh	Basanite	rVS	468376	Highly erodible land	2175.36	1396	2271	1302	183	88	67	1450	251	121	130	173	190	200	164	2377	354	96	39	919
M-KR-04	M-KR-4	Maui	Maui - leeward	ML	5	22.5633	0.0421742	H231		991.48	HARC	Kaupo Ranch 3	Acacia koa	-156.139	20.6711		hale	1501	5	4000	3.60206	Hana Volcanics	Lava flows	Aa	postsh	Basanite	rVS	468376	Highly erodible land	2175.36	1396	2271	1302	183	88	67	1450	251	121	130	173	190	200	164	2377	354	96	39	919
M-KR-05	M-KR-5	Maui	Maui - leeward	ML	2	22.8745	0.119978	H232		1065.26	HARC	Kaupo Ranch 4	Acacia koa	-156.138	20.6741		hale	1501	5	4000	3.60206	Hana Volcanics	Lava flows	Aa	postsh	Basanite	rVS	468376	Highly erodible land	2369.4	1353	2219	1241	178	87	66	1488	247	117	130	168	186	196	159	2549	386	100	41	996
M-KR-06	M-KR-6	Maui	Maui - leeward	ML	5	21.4135	0.0973459	H233		1069.1	HARC	Kaupo Ranch 5	Acacia koa	-156.137	20.6742		hale	1501	5	4000	3.60206	Hana Volcanics	Lava flows	Aa	postsh	Basanite	rVS	468376	Highly erodible land	2428.75	1353	2219	1241	178	87	66	1488	247	117	130	168	186	196	159	2549	386	100	41	996
M-KR-07	M-KR-7	Maui	Maui - leeward	ML	5	16.5203	0.126613	H234		1131.11	HARC	Kaupo Ranch 6	Acacia koa	-156.136	20.6766		hale	1501	5	4000	3.60206	Hana Volcanics	Lava flows	Aa	postsh	Basanite	rVS	468376	Highly erodible land	2533.89	1353	2219	1241	178	87	66	1488	247	117	130	168	186	196	159	2549	386	100	41	996
M-KR-08	M-KR-8	Maui	Maui - leeward	ML	2	18.3915	0.134248	H235		1146.97	HARC	Kaupo Ranch 7	Acacia koa	-156.136	20.6769		hale	1501	5	4000	3.60206	Hana Volcanics	Lava flows	Aa	postsh	Basanite	rVS	468376	Highly erodible land	2533.89	1353	2219	1241	178	87	66	1488	247	117	130	168	186	196	159	2549	386	100	41	996
M-KR-09	M-KR-9	Maui	Maui - leeward	ML	7/8	13.3831	0.160425	H236		1157.06	HARC	Kaupo Ranch 8	Acacia koa	-156.136	20.6783		hale	1501	5	4000	3.60206	Hana Volcanics	Lava flows	Aa	postsh	Basanite	rVS	468376	Highly erodible land	2640.47	1323	2186	1204	175	86	66	1482	244	114	130	165	183	193	156	2689	410	103	42	1060
M-KR-10	M-KR-10	Maui	Maui - leeward	ML	7/8	13.6242	0.16806	H237		1141.92	HARC	Kaupo Ranch 9	Acacia koa	-156.136	20.6773		hale	1211	10	545000	5.7364	Kula Volcanics	Lava flows	Aa and pahoehoe	postsh	Basanite, hawaiite, and picrobasalt	rRO	468371	Not highly erodible land	2533.89	1323	2186	1204	175	86	66	1482	244	114	130	165	183	193	156	2689	410	103	42	1060
M-KR-11	M-KR-11	Maui	Maui - leeward	ML	2	30.5786	0.0952554	H238		1146.97	HARC	Kaupo Ranch 10	Acacia koa	-156.136	20.677		hale	1211	10	545000	5.7364	Kula Volcanics	Lava flows	Aa and pahoehoe	postsh	Basanite, hawaiite, and picrobasalt	rRO	468371	Not highly erodible land	2533.89	1353	2219	1241	178	87	66	1488	247	117	130	168	186	196	159	2549	386	100	41	996
M-WK-01	M-WK-01	Maui	Maui - leeward	ML	1	11.6903	0.300854	H214		1175.09	HARC	Waikamoi 1	Acacia koa	-156.136	20.6781		hale	707	0	2500	3.39794	Talus and colluvium	Sand and gravel		alluv	N/A	rRO	468371	Not highly erodible land	2533.89	1323	2186	1204	175	86	66	1482	244	114	130	165	183	193	156	2689	410	103	42	1060
M-WK-02	M-WK-02	Maui	Maui - windward	MW	1	11.22	0.303945	H215		1208.97	HARC	Waikamoi 2	Acacia koa	-156.26	20.8052		hale	1211	10	545000	5.7364	Kula Volcanics	Lava flows	Aa and pahoehoe	postsh	Basanite, hawaiite, and minor picrobasal	OND	468320	Highly erodible land	2637.53	1173	2038	1130	160	87	70	1291	223	100	123	145	175	175	143	2530	297	127	29	834
M-WK-03	M-WK-03	Maui	Maui - windward	MW	1	13.487	0.191965	H216		1223.87	HARC	Waikamoi 3	Acacia koa	-156.259	20.8056		hale	1211	10	545000	5.7364	Kula Volcanics	Lava flows	Aa and pahoehoe	postsh	Basanite, hawaiite, and minor picrobasal	OND	468320	Highly erodible land	2637.53	1173	2038	1130	160	87	70	1291	223	100	123	145	175	175	143	2530	297	127	29	834
M-WK-04	M-WK-04	Maui	Maui - windward	MW	6	13.4718	0.269315	H217		1221.23	HARC	Waikamoi 4	Acacia koa	-156.256	20.8066		hale	1211	10	545000	5.7364	Kula Volcanics	Lava flows	Aa and pahoehoe	postsh	Basanite, hawaiite, and minor picrobasal	rHR	468367	Potentially highly erodible land	3035.54	1199	2065	1167	163	87	70	1304	225	102	123	147	177	178	146	2819	336	144	28	928
M-WK-05	M-WK-05	Maui	Maui - windward	MW	3	24.2094	0.136248	H218		1252.47	HARC	Waikamoi 5	Acacia koa	-156.255	20.8066		hale	1211	10	545000	5.7364	Kula Volcanics	Lava flows	Aa and pahoehoe	postsh	Basanite, hawaiite, and minor picrobasal	rHR	468367	Potentially highly erodible land	3035.54	1190	2052	1154	161	86	69	1307	224	101	123	146	176	177	145	2913	347	149	28	960
M-WK-06	M-WK-06	Maui	Maui - windward	MW	6	14.6341	0.21487	H219		1259.44	HARC	Waikamoi 6	Acacia koa	-156.252	20.808		hale	1211	10	545000	5.7364	Kula Volcanics	Lava flows	Aa and pahoehoe	postsh	Basanite, hawaiite, and minor picrobasal	rHR	468367	Potentially highly erodible land	3162.4	1190	2052	1154	161	86	69	1307	224	101	123	146	176	177	145	2913	347	149	28	960
M-WK-07	M-WK-07	Maui	Maui - windward	MW	6	10.9717	0.341029	H220		1327.7	HARC	Waikamoi 7	Acacia koa	-156.25	20.81		hale	1211	10	545000	5.7364	Kula Volcanics	Lava flows	Aa and pahoehoe	postsh	Basanite, hawaiite, and minor picrobasal	rHR	468367	Potentially highly erodible land	3488.43	1181	2040	1132	160	86	70	1309	223	101	122	145	175	176	144	3010	359	154	28	993
M-WK-08	M-WK-08	Maui	Maui - windward	MW	3	22.8388	0.14761	H221		1275.79	HARC	Waikamoi 8	Acacia koa	-156.245	20.8105		hale	1701	9	95000	4.97772	Hana Volcanics	Lava flows	Aa	postsh	Basanite	rHR	468367	Potentially highly erodible land	3783.38	1207	2061	1164	163	85	69	1302	225	103	122	148	177	178	146	3454	414	176	26	1135
M-WK-09	M-WK-09	Maui	Maui - windward	MW	7/8	20.1748	0.150245	H222		1277.23	HARC	Waikamoi 9	Acacia koa	-156.238	20.8111		hale	1701	9	95000	4.97772	Hana Volcanics	Lava flows	Aa	postsh	Basanite	rHR	468367	Potentially highly erodible land	4619.1	1210	2062	1152	163	85	69	1296	225	103	122	148	178	178	146	3745	446	196	25	1224
M-WK-10	M-WK-10	Maui	Maui - windward	MW	7/8	10.5324	0.278222	H223		1290.93	HARC	Waikamoi 10	Acacia koa	-156.238	20.811		hale	1701	9	95000	4.97772	Hana Volcanics	Lava flows	Aa	postsh	Basanite	rHR	468367	Potentially highly erodible land	4619.1	1210	2062	1152	163	85	69	1296	225	103	122	148	178	178	146	3745	446	196	25	1224
M-WK-11	M-WK-11	Maui	Maui - windward	MW	3	16.128	0.159516	H224		1301.26	HARC	Waikamoi 11	Acacia koa	-156.262	20.8037		hale	1211	10	545000	5.7364	Kula Volcanics	Lava flows	Aa and pahoehoe	postsh	Basanite, hawaiite, and minor picrobasal	rRR	468372	Highly erodible land	2385.2	1175	2047	1141	160	87	70	1310	224	100	124	145	175	176	144	2456	288	124	29	809
M-WK-12	M-WK-12	Maui	Maui - windward	MW	6	21.7166	0.143247	H225		1184.94	HARC	Waikamoi 12	Acacia koa	-156.268	20.8115		hale	1211	10	545000	5.7364	Kula Volcanics	Lava flows	Aa and pahoehoe	postsh	Basanite, hawaiite, and minor picrobasal	OND	468320	Highly erodible land	2780.17	1233	2111	1241	167	88	70	1309	230	106	124	151	181	182	150	2924	350	149	26	953
M-WK-13	M-WK-13	Maui	Maui - windward	MW	6	12.9334	0.294219	H226		1097.46	HARC	Waikamoi 13	Acacia koa	-156.269	20.8172		hale	1211	10	545000	5.7364	Kula Volcanics	Lava flows	Aa and pahoehoe	postsh	Basanite, hawaiite, and minor picrobasal	OND	468320	Highly erodible land	2950.44	1257	2134	1276	169	88	70	1302	233	108	125	154	183	184	152	3208	384	163	25	1033
M-WK-14	M-WK-14	Maui	Maui - windward	MW	3	18.3024	0.139429	H227		1080.16	HARC	Waikamoi 14	Acacia koa	-156.269	20.8183		hale	1211	10	545000	5.7364	Kula Volcanics	Lava flows	Aa and pahoehoe	postsh	Basanite, hawaiite, and minor picrobasal	OND	468320	Highly erodible land	3082.36	1257	2134	1276	169	88	70	1302	233	108	125	154	183	184	152	3208	384	163	25	1033
M-HH-1	M-HH-1	Oahu	Oahu - windward	OW	1	13.4488	0.2475						Acacia koa	-157.917	21.4181	mislabelled as Maui, Hana Hwy 1 [value in Altitude_m is from DEM_m]	kool	4401	13	2400000	6.38021	Koolau Basalt	Lava flows	Pahoehoe and aa	shield	Tholeiitic basalt	rRT	468533	Highly erodible land	2000.82	1802	2627	1688	221	82	65	1423	285	159	126	210	238	238	202	2260	240	130	20	697
M-PR-03	M-PR-03	Oahu	Oahu - leeward	OL	5	12.5774	0.260407	H155		714.86	HARC	unknown	Acacia koa	-158.191	21.5349	mislabelled as Maui, Pahole Rim 3	waia	4101	13	3010000	6.47857	Waianae Volcanics	Lava flows		postsh		rRO	468532	Not highly erodible land	1452.52	1700	2485	1531	209	78	65	1367	271	151	120	192	221	226	192	1659	343	49	56	683
M-PR-05	M-PR-05	Oahu	Oahu - leeward	OL	5	17.124	0.19651	H158		711.26	HARC	unknown	Acacia koa	-158.191	21.535	mislabelled as Maui, Pahole Rim 5	waia	4101	13	3010000	6.47857	Waianae Volcanics	Lava flows		postsh		rRO	468532	Not highly erodible land	1452.52	1700	2485	1531	209	78	65	1367	271	151	120	192	221	226	192	1659	343	49	56	683
M-PR-08	M-PR-08	Oahu	Oahu - leeward	OL	4	26.0201	0.0978913	H161		689.39	HARC	unknown	Acacia koa	-158.192	21.5365	mislabelled as Maui, Pahole Rim 8	waia	4101	13	3010000	6.47857	Waianae Volcanics	Lava flows		postsh		rAAE	468529	Potentially highly erodible land	1406.77	1691	2469	1525	207	78	65	1323	270	151	119	191	219	224	191	1613	348	49	59	678
M-PR-09	M-PR-09	Oahu	Oahu - leeward	OL	4	25.3936	0.109162	H162		674.25	HARC	unknown	Acacia koa	-158.193	21.5396	mislabelled as Maui, Pahole Rim 9	waia	4101	13	3010000	6.47857	Waianae Volcanics	Lava flows		postsh		rTP	468536	Highly erodible land	1383.63	1720	2515	1552	211	80	66	1377	274	153	121	194	223	228	194	1561	347	47	60	666
M-PR-10	M-PR-10	Oahu	Oahu - leeward	OL	4	11.3166	0.279767	H163		673.76	HARC	unknown	Acacia koa	-158.193	21.5397	mislabelled as Maui, Pahole Rim 10	waia	4101	13	3010000	6.47857	Waianae Volcanics	Lava flows		postsh		rTP	468536	Highly erodible land	1383.63	1720	2515	1552	211	80	66	1377	274	153	121	194	223	228	194	1561	347	47	60	666
M-PR-11	M-PR-11	Oahu	Oahu - leeward	OL	5	14.0293	0.245773				HARC	unknown	Acacia koa	-158.193	21.5397	mislabelled as Maui, Pahole Rim 10	waia	4101	13	3010000	6.47857	Waianae Volcanics	Lava flows		postsh		rTP	468536	Highly erodible land	1383.63	1720	2515	1552	211	80	66	1377	274	153	121	194	223	228	194	1561	347	47	60	666
O-KT-1	O-KT-1	Oahu	Oahu - windward	OW	2	10.9941	0.661243	H178		295.01	HARC	Kaahumanu Trail 1	Acacia koa	-157.931	21.4145		kool	4401	13	2400000	6.38021	Koolau Basalt	Lava flows	Pahoehoe and aa	shield	Tholeiitic basalt	MoC	468472	Potentially highly erodible land	1504.72	1845	2699	1723	227	85	65	1448	292	162	130	216	244	244	208	1628	186	83	26	541
O-KT-10	O-KT-10	Oahu	Oahu - windward	OW	1	12.9293	0.228413	H187		378.64	HARC	Kaahumanu Trail 10	Acacia koa	-157.917	21.4181		kool	4401	13	2400000	6.38021	Koolau Basalt	Lava flows	Pahoehoe and aa	shield	Tholeiitic basalt	rRT	468533	Highly erodible land	2000.82	1802	2627	1688	221	82	65	1423	285	159	126	210	238	238	202	2260	240	130	20	697
O-KT-2	O-KT-2	Oahu	Oahu - windward	OW	1	11.7312	0.298309	H179		302.7	HARC	Kaahumanu Trail 2	Acacia koa	-157.929	21.4147		kool	4401	13	2400000	6.38021	Koolau Basalt	Lava flows	Pahoehoe and aa	shield	Tholeiitic basalt	HLMG	468393	Highly erodible land	1570.3	1843	2704	1722	227	86	65	1429	293	162	131	216	244	244	208	1756	196	94	23	570
O-KT-3	O-KT-3	Oahu	Oahu - windward	OW	2	25.0682	0.117251	H180		307.02	HARC	Kaahumanu Trail 3	Acacia koa	-157.927	21.4149		kool	4401	13	2400000	6.38021	Koolau Basalt	Lava flows	Pahoehoe and aa	shield	Tholeiitic basalt	MoB	468471	Potentially highly erodible land	1637.81	1831	2678	1710	225	85	65	1443	290	161	129	214	242	242	206	1927	211	105	22	614
O-KT-4	O-KT-4	Oahu	Oahu - windward	OW	1	11.1473	0.279949	H181		321.2	HARC	Kaahumanu Trail 4	Acacia koa	-157.926	21.4155		kool	4401	13	2400000	6.38021	Koolau Basalt	Lava flows	Pahoehoe and aa	shield	Tholeiitic basalt	MoB	468471	Potentially highly erodible land	1637.81	1831	2678	1710	225	85	65	1443	290	161	129	214	242	242	206	1927	211	105	22	614
O-KT-5	O-KT-5	Oahu	Oahu - windward	OW	2	30.6882	0.0911652	H182		320.72	HARC	Kaahumanu Trail 5	Acacia koa	-157.923	21.4169		kool	4401	13	2400000	6.38021	Koolau Basalt	Lava flows	Pahoehoe and aa	shield	Tholeiitic basalt	HLMG	468393	Highly erodible land	1848.29	1831	2678	1710	225	85	65	1443	290	161	129	214	242	242	206	1927	211	105	22	614
O-KT-6	O-KT-6	Oahu	Oahu - windward	OW	1	8.82622	0.435103	H183		332.26	HARC	Kaahumanu Trail 6	Acacia koa	-157.921	21.4169		kool	4401	13	2400000	6.38021	Koolau Basalt	Lava flows	Pahoehoe and aa	shield	Tholeiitic basalt	HLMG	468393	Highly erodible land	1921.7	1812	2643	1696	222	83	64	1419	287	159	128	212	240	240	204	2095	226	117	21	657
O-KT-7	O-KT-7	Oahu	Oahu - windward	OW	2	23.1374	0.0684421	H184		342.11	HARC	Kaahumanu Trail 7	Acacia koa	-157.92	21.4174		kool	4401	13	2400000	6.38021	Koolau Basalt	Lava flows	Pahoehoe and aa	shield	Tholeiitic basalt	rRT	468533	Highly erodible land	1921.7	1812	2643	1696	222	83	64	1419	287	159	128	212	240	240	204	2095	226	117	21	657
O-KT-8	2O-KT8	Oahu	Oahu - windward	OW	2	22.9571	0.0980731	H185		358.45	HARC	Kaahumanu Trail 8	Acacia koa	-157.919	21.4176		kool	4401	13	2400000	6.38021	Koolau Basalt	Lava flows	Pahoehoe and aa	shield	Tholeiitic basalt	rRT	468533	Highly erodible land	2000.82	1812	2643	1696	222	83	64	1419	287	159	128	212	240	240	204	2095	226	117	21	657
O-KT-9	O-KT-9	Oahu	Oahu - windward	OW	4	24.3212	0.0856208	H186		370.95	HARC	Kaahumanu Trail 9	Acacia koa	-157.919	21.4175		kool	4401	13	2400000	6.38021	Koolau Basalt	Lava flows	Pahoehoe and aa	shield	Tholeiitic basalt	rRT	468533	Highly erodible land	2000.82	1812	2643	1696	222	83	64	1419	287	159	128	212	240	240	204	2095	226	117	21	657
O-MT-1	O-MT-1	Oahu	Oahu - windward	OW	1	12.9708	0.212143	H166		176.29	HARC	Maunawili Valley 1	Acacia koa	-157.766	21.3513		kool	4601	10	440000	5.64345	Honolulu Volcanics	Lava flows		rejuv		KHMC	468403	Potentially highly erodible land	1925.23	1996	2708	1817	234	71	62	1366	291	178	113	225	247	251	217	2244	245	119	24	729
O-MT-10	4O-MT-10	Oahu	Oahu - windward	OW	4	35.5831	0.0891656	H175		309.91	HARC	Maunawili Valley 10	Acacia koa	-157.782	21.3494		kool	4401	13	2400000	6.38021	Koolau Basalt	Lava flows	Pahoehoe and aa	shield	Tholeiitic basalt	WpF	468523	Highly erodible land	2772.11	1848	2551	1720	219	70	61	1339	277	164	113	210	236	236	202	2965	301	184	16	857
O-MT-11	O-MT-11	Oahu	Oahu - windward	OW	4	19.9204	0.100345	H176		247.18	HARC	Maunawili Valley 11	Acacia koa	-157.777	21.3492		kool	4421	13	2400000	6.38021	Koolau Basalt	Closely spaced dikes, wallrock	Wall rock with more than 30% intrusions	shield		LoF	468455	Highly erodible land	2479.31	1971	2682	1798	232	71	62	1374	289	175	114	222	244	249	214	2615	272	154	19	794
O-MT-12	O-MT-12	Oahu	Oahu - windward	OW	4	14.1296	0.274677	H177		242.38	HARC	Maunawili Valley 12	Acacia koa	-157.777	21.3492		kool	4421	13	2400000	6.38021	Koolau Basalt	Closely spaced dikes, wallrock	Wall rock with more than 30% intrusions	shield		LoF	468455	Highly erodible land	2479.31	1971	2682	1798	232	71	62	1374	289	175	114	222	244	249	214	2615	272	154	19	794
O-MT-3	O-MT-3	Oahu	Oahu - windward	OW	1	15.2884	0.153608	H168		279.63	HARC	Maunawili Valley 3	Acacia koa	-157.782	21.3506		kool	4401	13	2400000	6.38021	Koolau Basalt	Lava flows	Pahoehoe and aa	shield	Tholeiitic basalt	WpF	468523	Highly erodible land	2772.11	1848	2551	1720	219	70	61	1339	277	164	113	210	236	236	202	2965	301	184	16	857
O-MT-4	O-MT-4	Oahu	Oahu - windward	OW	4	17.2617	0.0748955	H169		280.83	HARC	Maunawili Valley 4	Acacia koa	-157.782	21.3506		kool	4401	13	2400000	6.38021	Koolau Basalt	Lava flows	Pahoehoe and aa	shield	Tholeiitic basalt	WpF	468523	Highly erodible land	2772.11	1848	2551	1720	219	70	61	1339	277	164	113	210	236	236	202	2965	301	184	16	857
O-MT-5	O-MT-5	Oahu	Oahu - windward	OW	1	10.0312	0.359935	H170		293.57	HARC	Maunawili Valley 5	Acacia koa	-157.782	21.3507		kool	4401	13	2400000	6.38021	Koolau Basalt	Lava flows	Pahoehoe and aa	shield	Tholeiitic basalt	WpF	468523	Highly erodible land	2772.11	1848	2551	1720	219	70	61	1339	277	164	113	210	236	236	202	2965	301	184	16	857
O-MT-6	O-MT-6	Oahu	Oahu - windward	OW	4	43.32	0.1018	H171		314.23	HARC	Maunawili Valley 6	Acacia koa	-157.782	21.3494		kool	4401	13	2400000	6.38021	Koolau Basalt	Lava flows	Pahoehoe and aa	shield	Tholeiitic basalt	WpF	468523	Highly erodible land	2772.11	1848	2551	1720	219	70	61	1339	277	164	113	210	236	236	202	2965	301	184	16	857
O-MT-7	O-MT-7	Oahu	Oahu - windward	OW	1	12.3893	0.236048	H172		311.83	HARC	Maunawili Valley 7	Acacia koa	-157.782	21.3493		kool	4401	13	2400000	6.38021	Koolau Basalt	Lava flows	Pahoehoe and aa	shield	Tholeiitic basalt	WpF	468523	Highly erodible land	2772.11	1848	2551	1720	219	70	61	1339	277	164	113	210	236	236	202	2965	301	184	16	857
O-MT-8	O-MT-8	Oahu	Oahu - windward	OW	4	17.2169	0.202418	H173		311.59	HARC	Maunawili Valley 8	Acacia koa	-157.782	21.3493		kool	4401	13	2400000	6.38021	Koolau Basalt	Lava flows	Pahoehoe and aa	shield	Tholeiitic basalt	WpF	468523	Highly erodible land	2772.11	1848	2551	1720	219	70	61	1339	277	164	113	210	236	236	202	2965	301	184	16	857
O-MT-9	O-MT-9	Oahu	Oahu - windward	OW	1	13.0107	0.233049	H174		315.2	HARC	Maunawili Valley 9	Acacia koa	-157.782	21.3493		kool	4401	13	2400000	6.38021	Koolau Basalt	Lava flows	Pahoehoe and aa	shield	Tholeiitic basalt	WpF	468523	Highly erodible land	2772.11	1848	2551	1720	219	70	61	1339	277	164	113	210	236	236	202	2965	301	184	16	857
					average	20.0504	0.216024
					min	6.22655	0.0393565
					max	49.9274	0.732776
[truncated: 4 more columns]
