# Supplementary material for: Applying landscape genomic tools to forest management and restoration of Hawaiian koa (Acacia koa) in a changing environment
Source: Evol Appl. 2017 Sep 6;11(2):231–42. doi: 10.1111/eva.12534 (PMC5775490; doi:10.1111/eva.12534)
Supplement: Supplementary file 3 [file EVA-11-231-s003.xlsx]

## Sheet: Sheet1
	Longitude	Latitude	Elevation	log(Rock Age)	RainAnn_mm	TempMin_C	TempMax_C	TempAnn_C	bc01	bc02	bc03	bc04	bc05	bc06	bc07	bc08	bc09	bc10	bc11	bc12	bc13	bc14	bc15	bc16	bc17	bc18	bc19
Longitude	1	0.14	-0.06	0.12	0.69	-0.01	-0.15	-0.05	-0.06	-0.37	-0.48	-0.01	-0.09	0.02	-0.3	-0.2	-0.03	-0.06	-0.04	0.69	0.78	0.53	0.52	0.75	0.61	0.61	0.74
Latitude	0.14	1	0.26	0.46	0.13	-0.27	-0.3	-0.28	-0.29	0.14	-0.11	0.15	-0.27	-0.27	0.21	-0.49	-0.26	-0.28	-0.28	0.13	0.15	0.12	0.22	0.13	0.13	0.11	0.16
Elevation	-0.06	0.26	1	0.16	-0.51	-1	-0.96	-0.99	-0.99	0.9	0.8	0.37	-0.97	-1	0.87	-0.92	-0.92	-0.98	-0.99	-0.51	-0.45	-0.56	0.39	-0.5	-0.52	-0.51	-0.5
log(Rock Age)	0.12	0.46	0.16	1	-0.15	-0.14	-0.12	-0.13	-0.12	0.2	-0.05	0.42	-0.09	-0.15	0.28	-0.21	-0.05	-0.11	-0.14	-0.15	-0.12	-0.23	0.4	-0.13	-0.2	-0.21	-0.11
RainAnn_mm	0.69	0.13	-0.51	-0.15	1	0.43	0.27	0.38	0.37	-0.82	-0.74	-0.56	0.32	0.48	-0.8	0.26	0.27	0.35	0.41	1	0.99	0.97	-0.14	0.99	0.99	0.99	0.99
TempMin_C	-0.01	-0.27	-1	-0.14	0.43	1	0.98	1	1	-0.85	-0.77	-0.31	0.99	1	-0.82	0.94	0.94	0.99	1	0.43	0.37	0.49	-0.38	0.42	0.44	0.43	0.42
TempMax_C	-0.15	-0.3	-0.96	-0.12	0.27	0.98	1	0.99	0.99	-0.74	-0.68	-0.2	1	0.97	-0.7	0.95	0.96	0.99	0.99	0.27	0.2	0.33	-0.37	0.26	0.28	0.26	0.25
TempAnn_C	-0.05	-0.28	-0.99	-0.13	0.38	1	0.99	1	1	-0.82	-0.74	-0.27	1	0.99	-0.78	0.94	0.96	1	1	0.38	0.32	0.44	-0.37	0.37	0.39	0.38	0.37
bc01	-0.06	-0.29	-0.99	-0.12	0.37	1	0.99	1	1	-0.81	-0.74	-0.26	1	0.99	-0.78	0.95	0.96	1	1	0.37	0.31	0.43	-0.37	0.36	0.38	0.37	0.36
bc02	-0.37	0.14	0.9	0.2	-0.82	-0.85	-0.74	-0.82	-0.81	1	0.86	0.58	-0.77	-0.88	0.98	-0.74	-0.71	-0.8	-0.84	-0.82	-0.77	-0.85	0.37	-0.8	-0.83	-0.81	-0.8
bc03	-0.48	-0.11	0.8	-0.05	-0.74	-0.77	-0.68	-0.74	-0.74	0.86	1	0.15	-0.73	-0.78	0.74	-0.58	-0.72	-0.74	-0.74	-0.74	-0.73	-0.72	0.05	-0.76	-0.71	-0.67	-0.77
bc04	-0.01	0.15	0.37	0.42	-0.56	-0.31	-0.2	-0.27	-0.26	0.58	0.15	1	-0.19	-0.35	0.71	-0.35	-0.04	-0.22	-0.32	-0.56	-0.45	-0.66	0.7	-0.47	-0.64	-0.66	-0.48
bc05	-0.09	-0.27	-0.97	-0.09	0.32	0.99	1	1	1	-0.77	-0.73	-0.19	1	0.98	-0.72	0.94	0.97	1	0.99	0.32	0.26	0.37	-0.34	0.31	0.32	0.3	0.31
bc06	0.02	-0.27	-1	-0.15	0.48	1	0.97	0.99	0.99	-0.88	-0.78	-0.35	0.98	1	-0.85	0.93	0.93	0.99	1	0.48	0.41	0.53	-0.39	0.46	0.49	0.47	0.46
bc07	-0.3	0.21	0.87	0.28	-0.8	-0.82	-0.7	-0.78	-0.78	0.98	0.74	0.71	-0.72	-0.85	1	-0.74	-0.65	-0.75	-0.81	-0.8	-0.73	-0.84	0.46	-0.76	-0.82	-0.82	-0.77
bc08	-0.2	-0.49	-0.92	-0.21	0.26	0.94	0.95	0.94	0.95	-0.74	-0.58	-0.35	0.94	0.93	-0.74	1	0.86	0.94	0.95	0.26	0.19	0.35	-0.49	0.24	0.29	0.28	0.23
bc09	-0.03	-0.26	-0.92	-0.05	0.27	0.94	0.96	0.96	0.96	-0.71	-0.72	-0.04	0.97	0.93	-0.65	0.86	1	0.97	0.94	0.27	0.23	0.29	-0.22	0.27	0.25	0.23	0.28
bc10	-0.06	-0.28	-0.98	-0.11	0.35	0.99	0.99	1	1	-0.8	-0.74	-0.22	1	0.99	-0.75	0.94	0.97	1	0.99	0.35	0.29	0.4	-0.34	0.34	0.35	0.34	0.34
bc11	-0.04	-0.28	-0.99	-0.14	0.41	1	0.99	1	1	-0.84	-0.74	-0.32	0.99	1	-0.81	0.95	0.94	0.99	1	0.41	0.35	0.47	-0.4	0.4	0.43	0.41	0.4
bc12	0.69	0.13	-0.51	-0.15	1	0.43	0.27	0.38	0.37	-0.82	-0.74	-0.56	0.32	0.48	-0.8	0.26	0.27	0.35	0.41	1	0.99	0.97	-0.14	0.99	0.99	0.99	0.99
bc13	0.78	0.15	-0.45	-0.12	0.99	0.37	0.2	0.32	0.31	-0.77	-0.73	-0.45	0.26	0.41	-0.73	0.19	0.23	0.29	0.35	0.99	1	0.93	-0.01	1	0.96	0.96	0.99
bc14	0.53	0.12	-0.56	-0.23	0.97	0.49	0.33	0.44	0.43	-0.85	-0.72	-0.66	0.37	0.53	-0.84	0.35	0.29	0.4	0.47	0.97	0.93	1	-0.34	0.94	0.99	0.98	0.95
bc15	0.52	0.22	0.39	0.4	-0.14	-0.38	-0.37	-0.37	-0.37	0.37	0.05	0.7	-0.34	-0.39	0.46	-0.49	-0.22	-0.34	-0.4	-0.14	-0.01	-0.34	1	-0.04	-0.26	-0.24	-0.06
bc16	0.75	0.13	-0.5	-0.13	0.99	0.42	0.26	0.37	0.36	-0.8	-0.76	-0.47	0.31	0.46	-0.76	0.24	0.27	0.34	0.4	0.99	1	0.94	-0.04	1	0.97	0.96	0.99
bc17	0.61	0.13	-0.52	-0.2	0.99	0.44	0.28	0.39	0.38	-0.83	-0.71	-0.64	0.32	0.49	-0.82	0.29	0.25	0.35	0.43	0.99	0.96	0.99	-0.26	0.97	1	0.99	0.97
bc18	0.61	0.11	-0.51	-0.21	0.99	0.43	0.26	0.38	0.37	-0.81	-0.67	-0.66	0.3	0.47	-0.82	0.28	0.23	0.34	0.41	0.99	0.96	0.98	-0.24	0.96	0.99	1	0.96
bc19	0.74	0.16	-0.5	-0.11	0.99	0.42	0.25	0.37	0.36	-0.8	-0.77	-0.48	0.31	0.46	-0.77	0.23	0.28	0.34	0.4	0.99	0.99	0.95	-0.06	0.99	0.97	0.96	1
bc01 = Annual Mean Temperature
bc02 = Mean Diurnal Range (Mean of monthly (max temp - min temp))
bc03 = Isothermality (bc02/bc07) (* 100)
bc04 = Temperature Seasonality (standard deviation *100)
bc05 = Max Temperature of Warmest Month
bc06 = Min Temperature of Coldest Month
bc07 = Temperature Annual Range (bc05-bc06)
bc08 = Mean Temperature of Wettest Quarter
bc09 = Mean Temperature of Driest Quarter
bc10 = Mean Temperature of Warmest Quarter
bc11 = Mean Temperature of Coldest Quarter
bc12 = Annual Precipitation
bc13 = Precipitation of Wettest Month
bc14 = Precipitation of Driest Month
bc15 = Precipitation Seasonality (Coefficient of Variation)
bc16 = Precipitation of Wettest Quarter
bc17 = Precipitation of Driest Quarter
bc18 = Precipitation of Warmest Quarter
bc19 = Precipitation of Coldest Quarter
